# Supplementary material for: Major genetic discontinuity and novel toxigenic species in Clostridioides difficile taxonomy
Source: eLife. 2021 Jun 11;10:e64325. doi: 10.7554/eLife.64325 (PMC8241443; doi:10.7554/eLife.64325)
Supplement: Supplementary file 1. [file elife-64325-supp1.xlsx]

## Sheet: 1a
	Table S1 MLST profiles (BIGSdb 01012020, n=659)
	ST	Clade	adk	atpA	dxr	glyA	recA	sodA	tpi
	1	2	1	1	1	10	1	3	5
	2	1	1	1	2	1	5	3	1
	3	1	1	1	2	1	1	1	1
	4	1	1	2	2	1	1	5	3
	5	3	1	6	4	7	2	8	7
	6	1	2	1	6	1	1	5	1
	7	1	1	1	7	1	1	5	1
	8	1	1	1	2	6	1	5	1
	9	1	1	1	6	1	1	6	1
	10	1	2	1	2	1	1	3	1
	11	5	5	8	5	11	9	11	8
	12	1	1	1	6	4	3	5	1
	13	1	1	1	6	1	5	3	1
	14	1	1	1	2	1	5	5	3
	15	1	1	1	6	1	8	5	1
	16	1	1	1	2	6	1	3	1
	17	1	1	1	2	1	1	5	3
	18	1	1	1	2	5	1	3	1
	19	1	1	1	8	2	1	1	3
	20	1	1	1	8	1	1	4	3
	21	1	2	2	2	1	1	1	3
	22	3	1	1	4	7	2	8	7
	23	4	3	7	14	14	11	16	15
	24	1	1	1	8	12	1	4	3
	25	3	6	6	4	7	2	8	7
	26	1	1	1	6	1	4	3	4
	27	1	1	1	6	1	1	3	4
	28	1	1	1	2	1	1	3	1
	29	1	1	1	2	16	1	3	1
	30	4	8	7	14	8	6	16	15
	31	1	1	5	7	6	1	1	1
	32	2	1	1	11	1	1	3	2
	33	1	1	1	2	1	6	5	3
	34	1	1	5	7	1	1	3	1
	35	1	2	5	8	1	1	3	6
	36	1	2	1	2	3	1	5	1
	37	4	3	7	3	8	6	9	11
	38	4	3	7	10	8	6	2	9
	39	4	3	7	10	8	7	2	10
	40	1	4	5	6	1	3	1	1
	41	2	1	1	9	9	1	3	2
	42	1	1	1	2	1	1	7	1
	43	1	1	7	6	1	1	5	6
	44	1	2	5	2	1	1	3	1
	45	1	4	1	6	1	1	5	1
	46	1	4	1	6	1	1	10	1
	47	2	1	1	11	17	1	3	2
	48	1	1	1	2	1	1	5	1
	49	1	1	1	2	1	5	3	3
	50	1	1	1	6	1	5	3	17
	51	1	1	1	2	6	1	7	6
	52	1	1	1	2	6	1	12	1
	53	1	1	2	2	1	1	5	1
	54	1	1	4	7	1	1	3	3
	55	1	1	1	6	6	1	12	12
	56	1	1	3	6	3	1	5	1
	57	1	1	1	6	4	3	5	13
	58	1	1	5	7	1	1	13	1
	59	1	1	3	6	15	1	17	1
	60	1	1	3	15	15	1	3	1
	61	2	1	5	11	1	1	3	2
	62	2	1	1	1	9	1	3	1
	63	1	1	1	7	5	1	3	3
	64	1	1	1	6	1	1	13	1
	65	1	1	1	7	3	1	5	6
	66	1	1	1	2	6	1	5	3
	67	2	1	1	9	9	1	3	5
	68	1	1	4	2	1	5	3	1
	69	1	1	1	7	1	1	1	1
	70	1	1	3	6	3	1	14	1
	71	1	4	1	6	1	1	15	1
	72	1	2	1	6	13	1	5	1
	73	1	1	2	12	1	1	5	1
	74	1	1	1	13	1	3	1	14
	75	1	7	3	13	1	10	1	1
	76	1	1	1	6	1	1	1	1
	77	1	2	1	6	1	3	5	1
	78	1	4	1	6	1	1	1	1
	79	1	1	3	2	1	1	1	16
	80	1	1	1	13	1	3	1	3
	81	4	3	1	3	8	6	9	11
	82	1	1	1	6	1	1	1	3
	83	1	1	1	6	1	1	3	1
	84	1	1	9	2	1	1	1	1
	85	1	1	10	7	1	1	3	3
	86	4	3	7	3	8	6	19	11
	87	4	3	7	3	8	6	20	10
	88	4	9	7	3	8	6	18	10
	89	1	2	1	6	1	1	21	1
	90	1	2	1	16	1	1	5	1
	91	1	1	1	6	6	1	6	1
	92	1	1	1	2	3	1	5	1
	93	4	3	7	3	8	11	20	10
	94	1	2	1	6	1	1	10	1
	95	2	1	5	11	17	1	3	1
	96	3	1	6	4	7	12	8	7
	97	2	1	1	11	1	1	22	1
	98	1	1	1	2	6	1	1	3
	99	1	1	11	6	6	1	12	12
	100	1	1	1	6	19	2	24	1
	101	1	1	2	2	1	1	23	1
	102	1	1	1	2	1	5	5	1
	103	1	1	1	2	15	8	5	3
	104	1	1	1	13	1	1	1	6
	105	1	2	2	4	1	1	1	3
	106	1	2	1	2	10	1	5	1
	107	1	4	1	6	1	3	1	1
	108	1	1	1	6	1	8	5	5
	109	4	3	12	10	18	6	18	15
	110	1	1	1	2	1	13	3	1
	111	1	1	1	2	1	1	3	3
	112	1	1	1	7	3	1	5	3
	113	1	2	1	17	1	1	5	1
	114	2	1	1	9	9	1	1	18
	115	1	1	1	2	6	1	7	3
	116	2	1	1	9	9	1	22	5
	117	1	1	1	7	1	2	5	1
	118	1	1	13	2	1	1	1	19
	119	1	1	1	2	20	1	5	1
	120	2	1	1	1	1	5	3	1
	121	4	3	7	3	8	7	2	10
	122	1	1	1	4	1	1	1	10
	123	2	1	14	9	1	1	3	2
	124	4	11	7	14	14	6	20	9
	125	1	4	1	6	1	4	26	1
	126	1	1	3	6	1	1	3	3
	127	4	11	7	10	8	6	20	15
	128	2	1	1	9	21	1	27	2
	129	1	1	3	6	1	1	1	3
	130	2	1	1	18	9	1	22	2
	131	1	2	1	6	8	1	5	1
	132	1	5	1	6	1	5	3	1
	133	1	1	1	7	1	1	3	3
	134	1	1	3	2	15	1	3	3
	135	1	1	1	2	8	1	7	1
	136	1	2	1	6	16	1	5	13
	137	1	1	1	2	3	1	3	1
	138	1	2	1	2	16	1	5	1
	139	1	2	1	2	1	1	1	3
	140	2	1	1	9	9	1	1	2
	141	1	1	3	7	1	3	1	6
	142	4	8	7	14	8	6	25	15
	143	1	1	11	6	16	1	1	1
	144	1	1	1	2	2	1	5	3
	145	1	4	1	6	1	1	10	12
	146	1	1	1	2	6	1	5	4
	147	5	10	8	5	11	9	11	8
	148	5	5	8	5	11	9	11	20
	149	1	1	1	2	6	1	7	1
	150	1	1	1	6	1	3	5	1
	151	1	1	1	6	1	1	3	3
	152	1	1	1	13	1	1	1	3
	153	1	1	1	13	5	3	1	1
	154	2	1	1	9	1	1	3	2
	155	1	12	1	16	1	5	5	1
	156	2	1	1	9	22	14	3	2
	157	2	1	1	9	23	1	3	2
	158	4	3	7	10	8	7	2	15
	159	4	3	7	10	8	6	2	10
	160	1	2	5	2	6	1	3	1
	161	5	5	8	5	11	9	11	21
	162	3	1	6	4	7	2	30	7
	163	5	5	8	5	24	15	28	23
	164	5	5	15	5	27	15	29	20
	165	1	1	16	2	1	1	5	1
	166	5	5	15	5	25	15	29	8
	167	5	5	8	5	27	15	29	22
	168	5	10	8	19	11	15	29	22
	169	5	5	8	5	26	15	29	8
	170	4	9	7	3	8	6	2	15
	171	1	1	7	13	1	3	12	1
	172	1	1	1	20	3	1	5	3
	173	5	5	8	5	11	15	29	24
	174	5	5	8	5	28	15	29	23
	175	1	1	1	21	1	1	3	2
	176	2	1	1	9	9	1	1	25
	177	CRYP	13	18	22	33	18	31	28
	178	CRYP	13	17	22	29	16	31	26
	179	CRYP	13	17	23	30	17	31	27
	180	CRYP	13	19	22	32	19	32	28
	181	CRYP	13	18	22	31	18	31	26
	182	1	2	1	16	1	5	12	1
	183	1	1	1	24	6	1	5	1
	184	1	1	1	25	34	1	1	1
	185	1	2	1	16	1	5	5	1
	186	5	5	8	5	11	15	11	8
	187	5	5	8	5	13	9	11	8
	188	2	1	1	9	9	14	5	2
	189	1	1	1	6	1	1	10	1
	190	1	14	1	26	1	4	3	1
	191	1	1	5	6	35	1	33	1
	192	2	1	5	11	1	1	3	1
	193	5	5	8	5	1	9	34	3
	194	2	1	1	11	23	1	1	1
	195	5	5	20	27	36	9	11	8
	196	2	1	1	9	37	14	3	2
	197	2	1	1	1	10	1	5	5
	198	4	11	7	2	7	20	20	10
	199	1	1	1	2	1	1	35	6
	200	CRYP	15	21	28	38	21	36	30
	201	3	1	6	4	7	2	8	31
	202	CRYP	13	18	22	31	18	31	32
	203	1	1	22	2	1	22	1	1
	204	CRYP	16	23	29	39	23	37	33
	205	1	1	3	13	1	5	23	1
	206	CRYP	13	18	22	40	18	38	32
	207	5	5	8	5	41	9	11	8
	208	1	2	7	8	1	1	3	6
	209	3	1	6	4	7	2	8	11
	210	1	1	1	2	1	1	1	11
	211	1	2	5	8	1	1	3	11
	212	1	1	4	7	1	1	3	6
	213	1	1	11	6	6	1	12	6
	214	1	1	1	2	1	5	3	12
	215	4	3	7	3	8	6	9	29
	216	4	3	7	3	8	6	9	6
	217	4	3	7	3	8	6	9	1
	218	1	2	5	8	1	1	3	1
	219	4	3	7	3	1	6	9	11
	220	1	1	4	7	8	1	3	3
	221	3	1	6	4	7	2	8	29
	222	2	1	1	1	1	1	3	2
	223	2	1	1	11	17	1	3	5
	224	2	1	1	9	10	1	3	2
	225	1	1	1	6	5	1	33	5
	226	2	1	1	9	23	14	1	2
	227	2	1	1	1	1	1	3	1
	228	2	1	1	11	5	1	33	1
	229	2	1	1	9	5	1	33	2
	230	2	1	1	9	9	14	3	1
	231	2	1	1	9	9	14	3	2
	232	2	1	5	9	9	1	3	5
	233	1	1	1	2	16	1	12	1
	234	1	1	3	6	1	1	5	1
	235	1	1	3	6	1	1	5	6
	236	1	1	1	6	16	1	17	6
	237	1	1	1	2	1	1	12	1
	238	4	3	12	10	8	6	18	15
	239	1	1	3	6	1	1	1	6
	240	1	1	1	7	8	2	5	1
	241	4	11	7	10	14	6	20	15
	242	1	1	1	2	1	1	18	1
	243	4	11	7	14	14	6	20	10
	244	1	1	1	2	15	1	1	1
	245	1	1	5	6	1	22	1	1
	246	1	1	5	2	6	1	3	1
	247	1	2	5	2	1	1	3	6
	248	1	1	1	2	1	1	5	12
	249	1	1	1	2	1	5	5	16
	250	1	1	1	2	5	3	1	1
	251	1	2	1	6	3	1	5	1
	252	2	1	5	9	37	1	1	2
	253	2	1	1	18	9	1	3	2
	254	4	11	7	14	14	6	20	15
	255	1	2	1	6	3	8	1	1
	256	1	1	1	6	1	5	5	1
	257	1	1	3	6	1	1	35	1
	258	5	5	24	5	11	9	11	36
	259	4	11	25	10	42	6	20	15
	260	4	17	7	14	43	6	39	15
	261	4	3	7	3	8	7	20	37
	262	4	11	7	10	44	6	20	10
	263	1	1	1	2	6	1	40	3
	264	2	1	1	9	9	1	41	2
	265	1	1	1	2	1	5	42	1
	266	4	3	26	10	8	6	18	15
	267	1	1	1	2	1	1	43	35
	268	1	1	1	6	1	1	44	1
	269	2	18	1	11	9	1	3	5
	270	1	1	5	7	1	1	13	34
	271	1	1	1	2	45	1	1	1
	272	1	1	1	6	1	24	5	1
	273	4	11	7	14	46	6	20	9
	274	1	1	1	2	1	1	1	15
	275	5	5	8	5	47	1	11	8
	276	2	1	1	9	23	1	3	38
	277	2	1	1	9	23	1	1	39
	278	1	2	1	6	6	1	12	12
	279	CRYP	13	18	22	33	18	32	32
	280	5	5	8	5	27	15	28	8
	281	1	1	1	2	1	1	22	2
	282	1	1	1	16	1	5	5	1
	283	4	11	25	14	42	6	20	15
	284	1	1	1	2	1	3	5	10
	285	3	1	6	4	7	25	8	7
	286	1	1	1	2	3	1	5	3
	287	1	2	1	2	1	1	1	11
	288	1	1	1	2	3	1	5	6
	289	1	1	1	7	1	5	3	1
	290	CRYP	13	17	22	33	26	38	40
	291	1	1	1	6	1	1	5	6
	292	1	1	27	6	1	1	1	6
	293	1	1	1	2	1	27	1	1
	294	1	1	3	6	46	1	1	6
	295	1	1	28	2	1	5	3	1
	296	1	1	1	6	1	8	1	1
	297	CRYP	13	17	22	33	18	31	26
	298	4	11	7	10	14	6	20	10
	299	1	1	5	6	1	4	3	4
	300	4	19	7	14	43	6	45	15
	301	1	1	1	6	9	1	33	41
	302	1	1	1	16	1	1	1	1
	303	CRYP	13	18	22	33	18	31	32
	304	1	1	1	30	1	5	3	1
	305	1	20	1	2	6	1	5	1
	306	1	2	5	2	1	1	3	43
	307	1	21	1	32	1	1	1	1
	308	1	1	1	33	1	1	5	44
	309	1	1	1	2	49	1	5	1
	310	4	11	32	14	14	6	20	10
	311	CRYP	15	33	31	48	21	46	42
	312	1	1	1	13	1	1	1	45
	313	1	1	1	2	3	28	5	44
	314	CRYP	13	31	22	40	26	31	26
	315	5	5	8	5	27	15	29	8
	316	5	5	8	5	27	15	29	23
	317	5	22	8	5	11	9	11	8
	318	1	1	1	6	1	4	3	6
	319	1	1	11	2	5	1	5	1
	320	4	11	7	10	43	6	20	15
	321	1	1	1	2	15	8	5	6
	322	1	1	1	2	6	1	12	3
	323	1	1	5	2	1	1	5	1
	324	1	1	7	2	6	1	5	1
	325	1	2	1	2	3	1	3	1
	326	1	1	2	2	1	1	5	4
	327	4	1	7	14	14	6	20	47
	328	1	1	1	2	4	28	5	44
	329	1	4	1	34	1	4	26	1
	330	2	1	1	10	1	4	3	4
	331	CRYP	23	34	35	50	29	37	48
	332	4	3	7	14	8	6	16	15
	333	1	1	1	36	6	1	5	1
	334	1	1	1	2	51	5	5	1
	335	CRYP	13	17	22	33	18	31	51
	336	CRYP	24	36	37	54	31	49	50
	337	CRYP	25	21	38	53	21	36	53
	338	CRYP	25	21	38	53	21	48	53
	339	CRYP	26	35	37	54	31	49	52
	340	CRYP	26	35	37	54	31	49	49
	341	CRYP	26	35	39	52	31	49	52
	342	CRYP	26	35	39	54	31	47	50
	343	CRYP	26	36	37	54	31	49	52
	344	CRYP	26	36	39	52	31	49	52
	345	CRYP	27	37	39	55	31	49	54
	346	CRYP	27	38	40	56	31	49	55
	347	CRYP	28	39	41	57	30	50	56
	348	1	1	1	7	1	6	5	1
	349	1	1	1	6	1	1	3	6
	350	4	3	1	3	8	32	9	11
	351	2	1	5	11	23	1	51	1
	352	1	1	1	24	4	1	1	1
	353	2	1	1	1	10	1	3	1
	354	1	1	1	2	1	1	1	3
	355	1	1	1	2	1	5	7	1
	356	1	5	5	7	1	1	13	1
	357	1	2	5	7	1	1	3	1
	358	1	1	1	6	16	1	1	1
	359	CRYP	29	40	42	58	33	52	57
	360	CRYP	13	18	22	33	18	31	26
	361	CRYP	30	41	43	59	34	53	58
	362	2	1	1	9	6	1	3	2
	363	1	1	11	6	4	1	1	1
	364	2	1	1	1	5	1	1	1
	365	2	1	1	9	23	14	3	2
	366	2	1	1	44	9	1	27	5
	367	1	2	5	8	1	1	54	6
	368	CRYP	15	21	45	38	21	36	30
	369	CRYP	27	38	40	55	31	49	49
	370	1	1	5	2	1	5	3	1
	371	2	1	5	1	10	1	3	5
	372	2	1	5	11	17	1	22	2
	373	1	1	5	46	17	1	3	1
	374	1	1	42	7	1	1	13	1
	375	4	3	7	3	7	6	9	11
	376	1	1	1	6	5	4	3	4
	377	1	1	1	4	1	3	1	10
	378	1	1	1	24	4	1	17	1
	379	1	1	2	24	5	6	6	4
	380	1	10	1	2	4	1	5	2
	381	1	1	1	2	15	2	1	1
	382	4	3	1	3	1	6	9	11
	383	1	1	11	6	1	1	12	12
	384	2	2	5	3	1	1	3	6
	385	2	1	1	3	1	1	1	1
	386	5	5	8	5	28	15	28	59
	387	5	31	8	5	26	15	29	8
	388	5	5	8	5	1	9	55	3
	389	3	1	7	4	60	2	8	7
	390	3	1	6	4	1	2	30	7
	391	5	5	8	5	24	15	29	23
	392	5	5	8	5	11	15	29	8
	393	5	5	8	5	1	9	11	3
	394	2	1	5	9	23	1	1	5
	395	2	1	1	9	9	1	5	2
	396	2	1	1	11	23	1	51	1
	397	1	1	3	2	1	1	1	1
	398	1	1	3	6	1	8	5	1
	399	1	1	4	8	1	1	3	3
	400	1	1	29	2	1	1	5	3
	401	4	3	7	10	8	6	18	15
	402	CRYP	16	23	47	61	23	37	61
	403	4	11	7	14	63	6	20	9
	404	1	2	1	16	62	5	5	1
	405	4	19	7	48	8	6	20	47
	406	1	1	45	6	1	8	5	1
	407	CRYP	32	46	22	31	18	32	28
	408	1	1	4	2	1	5	3	3
	409	1	1	1	13	1	3	12	6
	410	4	3	1	3	8	6	9	1
	411	3	1	6	4	7	2	8	10
	412	1	1	1	2	1	6	7	1
	413	3	34	6	4	7	2	8	7
	414	1	1	1	2	66	1	7	10
	415	5	5	8	5	11	9	11	63
	416	CRYP	33	47	29	65	36	37	62
	417	2	35	1	1	10	1	3	5
	418	2	36	1	1	10	1	3	5
	419	1	1	1	2	67	5	3	1
	420	1	1	1	2	1	1	57	1
	421	1	1	1	16	1	1	5	1
	422	1	1	1	2	68	1	1	1
	423	1	1	1	2	3	1	5	9
	424	1	1	1	2	3	1	5	15
	425	1	1	1	2	46	5	3	1
	426	1	1	1	2	16	5	43	3
	427	1	1	1	6	23	1	33	1
	428	2	1	1	11	1	1	1	1
	429	1	1	1	13	1	3	1	9
	430	1	1	1	50	15	1	5	1
	431	2	1	3	9	9	1	3	2
	432	1	1	5	7	1	1	19	1
	433	2	1	5	9	23	1	1	39
	434	4	1	7	14	46	6	20	9
	435	4	3	1	3	8	6	20	10
	436	1	4	1	6	1	4	26	65
	437	4	9	7	3	70	6	18	37
	438	4	9	7	3	8	6	18	37
	439	4	11	7	10	14	6	20	66
	440	4	11	7	14	46	6	58	10
	441	4	11	7	49	14	6	20	10
	442	CRYP	13	18	22	31	18	31	67
	443	1	14	1	26	1	39	3	1
	444	2	37	1	11	1	1	3	1
	445	1	39	3	2	16	3	1	6
	446	2	40	5	9	71	1	1	2
	447	CRYP	38	48	42	69	37	52	64
	448	CRYP	41	49	42	69	37	52	64
	449	CRYP	41	49	42	72	38	59	64
	450	1	1	1	6	1	8	3	1
	451	1	1	1	2	23	5	3	1
	452	1	1	1	6	1	8	6	1
	453	1	1	1	2	13	5	3	1
	454	1	1	11	2	73	1	5	1
	455	3	1	6	4	1	2	8	7
	456	1	1	1	2	7	1	7	1
	457	1	1	4	6	16	1	60	1
	458	4	11	25	10	14	6	20	15
	459	CRYP	13	44	22	40	35	56	60
	460	1	1	1	2	20	1	1	1
	461	2	1	5	9	23	1	1	2
	462	2	1	1	9	23	1	1	2
	463	2	1	43	9	23	1	1	38
	464	2	1	43	9	37	1	1	2
	465	4	11	7	14	14	41	20	9
	466	1	1	50	2	1	1	1	1
	467	1	1	4	7	5	1	3	3
	468	1	1	1	8	1	1	3	3
	469	1	1	11	51	1	40	3	3
	470	1	1	1	2	6	1	17	3
	471	4	3	7	10	14	6	20	9
	472	1	1	4	21	1	1	3	3
	473	CRYP	13	18	22	31	18	31	68
	474	4	11	51	10	14	6	20	15
	475	4	11	7	14	42	6	20	10
	476	4	11	7	14	43	6	39	10
	477	4	3	7	3	8	6	9	3
	478	1	1	1	2	1	5	5	11
	479	1	1	1	8	15	8	5	3
	480	1	1	22	6	1	1	3	3
	481	2	1	1	11	9	1	3	5
	482	1	1	1	6	1	1	33	1
	483	1	1	1	2	1	5	5	5
	484	1	1	4	7	1	1	20	3
	485	CRYP	13	17	23	40	18	31	32
	486	2	1	1	1	10	1	3	69
	487	4	3	7	3	8	6	9	69
	488	1	1	5	7	1	1	3	70
	489	1	1	1	2	1	6	3	3
	490	1	1	5	6	5	1	3	1
	491	CRYP	28	39	52	57	43	50	71
	492	4	19	7	14	8	42	39	15
	493	NC	1	4	7	1	1	11	3
	494	1	1	1	2	1	5	1	3
	495	NC	2	1	1	2	1	5	60
	496	1	2	1	1	53	1	5	3
	497	1	42	1	2	6	1	5	1
	498	5	43	8	5	11	9	11	8
	499	1	44	1	2	1	5	5	3
	500	5	1	8	5	11	9	11	8
	501	1	1	1	2	1	22	1	1
	502	1	2	1	2	5	1	3	1
	503	4	11	7	10	43	6	20	72
	504	1	1	1	2	73	1	5	1
	505	1	1	11	2	1	1	5	1
	506	1	1	1	2	73	1	3	1
	507	1	1	45	2	1	5	3	1
	508	CRYP	13	46	22	40	17	31	68
	509	4	3	7	20	64	6	16	10
	510	CRYP	13	18	22	11	18	38	26
	511	4	9	7	2	8	6	2	15
	512	1	1	1	2	6	1	12	12
	513	1	1	1	6	1	4	3	15
	514	1	1	3	2	1	5	3	1
	515	1	1	1	2	1	4	3	4
	516	1	1	1	2	1	4	3	15
	517	1	1	1	8	1	4	3	15
	518	3	1	6	8	7	2	8	7
	519	1	1	1	6	6	1	12	3
	520	1	1	4	7	1	1	3	12
	521	NC	2	5	8	1	1	3	56
	522	1	1	3	2	1	1	1	3
	523	1	4	1	2	5	1	60	16
	524	4	3	5	10	8	7	2	6
	525	4	45	7	10	14	42	20	9
	526	CRYP	46	39	54	57	30	50	56
	527	CRYP	28	39	8	57	5	5	56
	528	3	1	6	4	7	1	8	31
	529	1	1	1	2	1	5	1	1
	530	4	11	7	4	74	6	20	9
	531	1	1	1	7	1	1	3	1
	532	1	1	1	2	6	1	1	1
	533	1	1	7	7	5	1	3	3
	534	4	11	7	14	8	6	20	10
	535	1	1	1	2	10	1	7	1
	536	CRYP	28	52	41	76	30	50	56
	537	1	1	1	16	1	44	5	1
	538	1	1	2	2	1	1	1	1
	539	1	1	5	2	1	5	2	1
	540	1	2	1	16	1	1	62	1
	541	2	1	1	11	1	1	22	4
	542	1	1	1	2	1	1	7	3
	543	2	1	1	10	9	1	3	2
	544	1	1	1	24	34	1	3	3
	545	1	1	1	24	16	1	3	1
	546	1	1	1	51	35	1	1	1
	547	4	3	7	3	8	11	20	11
	548	CRYP	13	46	22	40	18	31	26
	549	2	1	1	9	6	1	3	5
	550	2	1	5	9	23	1	1	18
	551	4	11	32	49	14	6	20	6
	552	1	2	1	2	1	1	5	1
	553	1	2	1	6	1	5	3	1
	554	2	40	5	9	77	1	3	38
	555	1	1	1	2	6	5	7	1
	556	4	3	7	14	8	11	16	15
	557	4	11	7	10	43	6	20	9
	558	1	1	1	2	15	1	5	1
	559	4	3	7	56	8	7	2	15
	560	4	11	25	10	42	6	63	15
	561	1	48	1	2	1	1	5	1
	562	2	1	1	9	9	1	3	74
	563	1	1	1	2	1	40	3	1
	564	1	1	1	6	6	1	12	1
	565	2	1	53	11	17	1	3	2
	566	1	1	1	55	6	1	6	1
	567	2	47	5	11	23	1	3	1
	568	3	1	6	4	7	2	3	7
	569	4	11	7	14	78	6	20	10
	570	1	14	54	26	1	4	3	1
	571	1	2	1	7	5	1	5	1
	572	CRYP	23	34	35	39	29	37	61
	573	2	1	1	9	22	1	3	2
	574	2	1	1	9	9	1	41	5
	575	1	1	1	6	9	1	3	5
	576	2	1	5	9	9	1	41	5
	577	1	1	1	50	1	1	3	2
	578	1	1	1	6	1	1	5	1
	579	1	1	5	2	6	1	5	1
	580	1	1	5	2	6	1	1	1
	581	1	1	1	2	19	1	1	1
	582	1	2	2	2	1	1	3	3
	583	1	1	1	6	1	1	12	12
	584	2	1	1	9	9	1	27	2
	585	1	1	32	2	6	1	7	3
	586	1	48	1	8	2	1	1	3
	587	3	1	6	4	7	2	5	31
	588	3	1	6	4	7	2	5	7
	589	3	1	6	4	7	2	8	1
	590	3	1	6	2	7	2	8	7
	591	1	25	1	36	1	4	3	9
	592	4	3	7	10	8	6	2	15
	593	4	11	7	55	14	6	20	9
	594	4	11	7	55	43	6	20	10
	595	4	3	7	14	8	11	16	48
	596	1	1	1	7	1	1	1	3
	597	1	52	1	6	4	3	5	1
	598	4	11	55	10	14	6	20	9
	599	1	1	1	2	86	1	7	1
	600	CRYP	53	21	58	87	48	36	30
	601	1	1	1	2	1	2	1	1
	602	CRYP	54	58	59	88	48	69	79
	603	4	3	7	14	8	6	25	80
	604	1	1	1	2	1	3	3	1
	605	1	1	1	6	80	5	3	1
	606	2	1	5	11	81	1	3	78
	607	5	5	8	5	11	9	68	8
	608	1	1	1	57	1	5	3	1
	609	4	11	7	10	83	42	20	10
	610	4	11	7	10	46	6	20	10
	611	1	1	1	2	6	47	5	1
	612	2	1	1	9	84	1	3	2
	613	CRYP	15	21	58	38	21	66	30
	614	4	11	7	10	14	6	67	76
	615	1	1	56	2	1	5	3	1
	616	1	51	1	6	1	1	5	1
	617	1	1	1	2	85	5	3	1
	618	1	1	1	6	1	46	6	1
	619	4	11	55	14	82	6	20	77
	620	CRYP	15	57	38	38	21	46	49
	621	1	1	1	6	5	1	3	1
	622	1	56	1	2	1	5	3	1
	623	2	1	1	9	1	1	3	5
	624	1	1	1	2	16	1	60	6
	625	1	1	59	2	1	1	3	81
	626	1	1	1	13	1	1	5	82
	627	CRYP	16	60	47	89	23	65	75
	628	4	3	7	60	8	7	2	10
	629	1	1	1	2	6	1	70	1
	630	1	1	4	6	1	4	3	4
	631	1	1	1	6	1	4	3	1
	632	CRYP	57	61	61	90	50	71	83
	633	2	1	1	1	1	1	3	5
	634	4	11	7	14	42	6	20	15
	635	4	11	7	10	42	6	20	10
	636	1	1	11	25	34	1	1	1
	637	CRYP	15	30	28	38	21	36	30
	638	2	1	5	9	37	1	1	78
	639	1	4	1	2	1	3	1	1
	640	1	1	1	2	3	4	3	1
	641	CRYP	13	46	22	33	18	31	26
	642	2	37	5	11	23	1	3	1
	643	CRYP	13	46	22	31	18	32	26
	644	CRYP	13	46	22	31	18	32	28
	645	1	1	1	2	1	1	3	46
	646	1	1	1	2	9	1	22	2
	647	1	2	1	6	85	8	5	3
	648	1	20	2	2	1	1	23	1
	649	CRYP	13	46	22	40	17	32	60
	650	4	3	7	14	8	6	25	10
	651	2	1	1	11	5	1	33	2
	652	2	1	1	11	9	1	3	2
	653	1	1	1	6	3	1	1	6
	654	1	21	1	7	6	1	1	1
	655	1	1	1	53	1	5	3	1
	656	1	1	1	2	1	5	60	3
	657	1	1	1	6	1	4	1	4
	658	4	3	7	14	8	6	2	37
	659	1	1	1	7	1	4	3	4

## Sheet: 1b
	Table S2 MLST analysis of NCBI SRA, 01012020, n=12,098
	Accession	ST	Clade	Final dataset used for analyses in Fig 3-7
	ERR017367	22	Clade 3	0
	ERR017368	8	Clade 1	0
	ERR017369	13	Clade 1	0
	ERR017370	3	Clade 1	0
	ERR017371	42	Clade 1	0
	ERR022121	1	Clade 2	0
	ERR022122	1	Clade 2	0
	ERR022123	1	Clade 2	0
	ERR022124	1	Clade 2	0
	ERR022125	1	Clade 2	0
	ERR022513	44	Clade 1	0
	ERR024642	1	Clade 2	0
	ERR024643	1	Clade 2	0
	ERR024644	49	Clade 1	0
	ERR024646	1	Clade 2	0
	ERR024647	1	Clade 2	0
	ERR024648	1	Clade 2	0
	ERR024649	1	Clade 2	0
	ERR024650	1	Clade 2	0
	ERR024651	1	Clade 2	0
	ERR024652	1	Clade 2	0
	ERR024653	1	Clade 2	0
	ERR024655	1	Clade 2	0
	ERR024656	1	Clade 2	0
	ERR024657	1	Clade 2	0
	ERR024659	1	Clade 2	0
	ERR024660	1	Clade 2	0
	ERR024661	1	Clade 2	0
	ERR024662	1	Clade 2	0
	ERR024663	1	Clade 2	0
	ERR024664	1	Clade 2	0
	ERR024665	1	Clade 2	0
	ERR024666	1	Clade 2	0
	ERR024996	1	Clade 2	0
	ERR024997	1	Clade 2	0
	ERR024998	1	Clade 2	0
	ERR024999	1	Clade 2	0
	ERR025000	1	Clade 2	0
	ERR025001	1	Clade 2	0
	ERR025002	1	Clade 2	0
	ERR025003	1	Clade 2	0
	ERR025004	1	Clade 2	0
	ERR025005	1	Clade 2	0
	ERR025006	1	Clade 2	0
	ERR025007	1	Clade 2	0
	ERR025009	8	Clade 1	0
	ERR025010	1	Clade 2	0
	ERR025011	1	Clade 2	0
	ERR025012	1	Clade 2	0
	ERR025013	8	Clade 1	0
	ERR025014	1	Clade 2	0
	ERR025015	1	Clade 2	0
	ERR025016	1	Clade 2	0
	ERR025017	1	Clade 2	0
	ERR025018	1	Clade 2	0
	ERR025019	1	Clade 2	0
	ERR025020	1	Clade 2	0
	ERR025022	11	Clade 5	0
	ERR025023	1	Clade 2	0
	ERR025024	1	Clade 2	0
	ERR025025	1	Clade 2	0
	ERR025026	1	Clade 2	0
	ERR025027	1	Clade 2	0
	ERR025028	1	Clade 2	0
	ERR025029	1	Clade 2	0
	ERR025030	1	Clade 2	0
	ERR025031	1	Clade 2	0
	ERR025032	1	Clade 2	0
	ERR025033	1	Clade 2	0
	ERR025035	1	Clade 2	0
	ERR025036	1	Clade 2	0
	ERR025037	8	Clade 1	0
	ERR025038	1	Clade 2	0
	ERR025039	1	Clade 2	0
	ERR025040	1	Clade 2	0
	ERR025041	1	Clade 2	0
	ERR025042	1	Clade 2	0
	ERR025043	1	Clade 2	0
	ERR025044	1	Clade 2	0
	ERR025045	1	Clade 2	0
	ERR025046	8	Clade 1	0
	ERR025048	1	Clade 2	0
	ERR025049	1	Clade 2	0
	ERR025050	1	Clade 2	0
	ERR025051	1	Clade 2	0
	ERR025052	1	Clade 2	0
	ERR025053	1	Clade 2	0
	ERR025054	1	Clade 2	0
	ERR025055	1	Clade 2	0
	ERR025056	1	Clade 2	0
	ERR025058	1	Clade 2	0
	ERR025059	1	Clade 2	0
	ERR025061	1	Clade 2	0
	ERR025062	1	Clade 2	0
	ERR025063	1	Clade 2	0
	ERR025064	1	Clade 2	0
	ERR025065	1	Clade 2	0
	ERR025066	1	Clade 2	0
	ERR025067	1	Clade 2	0
	ERR025068	1	Clade 2	0
	ERR025069	1	Clade 2	0
	ERR025070	1	Clade 2	0
	ERR025071	1	Clade 2	0
	ERR025072	1	Clade 2	0
	ERR025075	54	Clade 1	0
	ERR025076	54	Clade 1	0
	ERR025077	54	Clade 1	0
	ERR025081	54	Clade 1	0
	ERR025085	54	Clade 1	0
	ERR025086	54	Clade 1	0
	ERR025330	1	Clade 2	0
	ERR025331	1	Clade 2	0
	ERR025332	1	Clade 2	0
	ERR025333	1	Clade 2	0
	ERR025334	1	Clade 2	0
	ERR025335	1	Clade 2	0
	ERR025336	1	Clade 2	0
	ERR025337	1	Clade 2	0
	ERR025338	1	Clade 2	0
	ERR025340	1	Clade 2	0
	ERR025341	1	Clade 2	0
	ERR025343	1	Clade 2	0
	ERR025344	1	Clade 2	0
	ERR025345	1	Clade 2	0
	ERR025346	1	Clade 2	0
	ERR025347	1	Clade 2	0
	ERR025348	1	Clade 2	0
	ERR025350	1	Clade 2	0
	ERR025351	1	Clade 2	0
	ERR025352	1	Clade 2	0
	ERR025353	1	Clade 2	0
	ERR025354	1	Clade 2	0
	ERR026352	1	Clade 2	0
	ERR026353	1	Clade 2	0
	ERR026354	1	Clade 2	0
	ERR026355	1	Clade 2	0
	ERR026356	1	Clade 2	0
	ERR026357	1	Clade 2	0
	ERR026358	1	Clade 2	0
	ERR026359	1	Clade 2	0
	ERR026360	1	Clade 2	0
	ERR026361	1	Clade 2	0
	ERR026362	1	Clade 2	0
	ERR026363	1	Clade 2	0
	ERR026365	1	Clade 2	0
	ERR026366	1	Clade 2	0
	ERR026367	1	Clade 2	0
	ERR026368	1	Clade 2	0
	ERR026369	1	Clade 2	0
	ERR026370	1	Clade 2	0
	ERR026371	1	Clade 2	0
	ERR026372	1	Clade 2	0
	ERR026373	1	Clade 2	0
	ERR026374	1	Clade 2	0
	ERR026375	1	Clade 2	0
	ERR026376	1	Clade 2	0
	ERR026378	1	Clade 2	0
	ERR026379	1	Clade 2	0
	ERR026380	1	Clade 2	0
	ERR026381	1	Clade 2	0
	ERR026382	1	Clade 2	0
	ERR026383	1	Clade 2	0
	ERR026384	1	Clade 2	0
	ERR026385	5	Clade 3	0
	ERR026386	1	Clade 2	0
	ERR026387	1	Clade 2	0
	ERR026388	1	Clade 2	0
	ERR026389	1	Clade 2	0
	ERR026391	1	Clade 2	0
	ERR026392	1	Clade 2	0
	ERR026393	1	Clade 2	0
	ERR026394	1	Clade 2	0
	ERR026395	1	Clade 2	0
	ERR026396	1	Clade 2	0
	ERR026397	1	Clade 2	0
	ERR026398	1	Clade 2	0
	ERR026399	1	Clade 2	0
	ERR026400	1	Clade 2	0
	ERR026401	1	Clade 2	0
	ERR026402	1	Clade 2	0
	ERR026404	1	Clade 2	0
	ERR026405	1	Clade 2	0
	ERR026406	1	Clade 2	0
	ERR026407	1	Clade 2	0
	ERR026408	1	Clade 2	0
	ERR026409	1	Clade 2	0
	ERR026410	1	Clade 2	0
	ERR026411	1	Clade 2	0
	ERR026412	1	Clade 2	0
	ERR026413	1	Clade 2	0
	ERR026414	1	Clade 2	0
	ERR026415	1	Clade 2	0
	ERR026417	1	Clade 2	0
	ERR026418	1	Clade 2	0
	ERR026419	1	Clade 2	0
	ERR026420	1	Clade 2	0
	ERR026421	1	Clade 2	0
	ERR026422	1	Clade 2	0
	ERR026423	1	Clade 2	0
	ERR026424	1	Clade 2	0
	ERR026425	1	Clade 2	0
	ERR026426	1	Clade 2	0
	ERR026427	1	Clade 2	0
	ERR026830	1	Clade 2	0
	ERR026831	1	Clade 2	0
	ERR026832	1	Clade 2	0
	ERR026833	1	Clade 2	0
	ERR026834	1	Clade 2	0
	ERR026835	1	Clade 2	0
	ERR026836	1	Clade 2	0
	ERR026837	1	Clade 2	0
	ERR026838	1	Clade 2	0
	ERR026839	1	Clade 2	0
	ERR026840	1	Clade 2	0
	ERR026841	1	Clade 2	0
	ERR026843	1	Clade 2	0
	ERR026844	1	Clade 2	0
	ERR026845	1	Clade 2	0
	ERR026846	10	Clade 1	0
	ERR026847	1	Clade 2	0
	ERR026848	1	Clade 2	0
	ERR026849	1	Clade 2	0
	ERR026850	1	Clade 2	0
	ERR026851	18	Clade 1	0
	ERR026852	1	Clade 2	0
	ERR026853	6	Clade 1	0
	ERR026854	633	Clade 2	1
	ERR026856	1	Clade 2	0
	ERR026857	1	Clade 2	0
	ERR026858	1	Clade 2	0
	ERR026859	1	Clade 2	0
	ERR026860	1	Clade 2	0
	ERR026861	1	Clade 2	0
	ERR026862	1	Clade 2	0
	ERR026863	1	Clade 2	0
	ERR026864	1	Clade 2	0
	ERR026865	1	Clade 2	0
	ERR026866	1	Clade 2	0
	ERR026867	1	Clade 2	0
	ERR026869	1	Clade 2	0
	ERR026870	1	Clade 2	0
	ERR026871	1	Clade 2	0
	ERR026872	1	Clade 2	0
	ERR026873	1	Clade 2	0
	ERR026874	1	Clade 2	0
	ERR026875	1	Clade 2	0
	ERR026876	1	Clade 2	0
	ERR026877	1	Clade 2	0
	ERR026879	1	Clade 2	0
	ERR026880	1	Clade 2	0
	ERR027336	11	Clade 5	0
	ERR027337	11	Clade 5	0
	ERR027340	11	Clade 5	0
	ERR027341	11	Clade 5	0
	ERR027342	11	Clade 5	0
	ERR027343	11	Clade 5	0
	ERR027345	11	Clade 5	0
	ERR027346	11	Clade 5	0
	ERR027347	11	Clade 5	0
	ERR027349	11	Clade 5	0
	ERR027350	11	Clade 5	0
	ERR027351	11	Clade 5	0
	ERR027352	11	Clade 5	0
	ERR027353	11	Clade 5	0
	ERR027354	11	Clade 5	0
	ERR027355	11	Clade 5	0
	ERR027356	11	Clade 5	0
	ERR027358	11	Clade 5	0
	ERR027359	11	Clade 5	0
	ERR027360	11	Clade 5	0
	ERR027375	37	Clade 4	0
	ERR027376	1	Clade 2	0
	ERR027377	1	Clade 2	0
	ERR027378	37	Clade 4	0
	ERR027379	37	Clade 4	0
	ERR027380	37	Clade 4	0
	ERR027381	37	Clade 4	0
	ERR027382	37	Clade 4	0
	ERR027383	37	Clade 4	0
	ERR027384	37	Clade 4	0
	ERR027385	1	Clade 2	0
	ERR027386	1	Clade 2	0
	ERR028721	1	Clade 2	0
	ERR028722	1	Clade 2	0
	ERR028723	1	Clade 2	0
	ERR028724	1	Clade 2	0
	ERR028725	1	Clade 2	0
	ERR028726	1	Clade 2	0
	ERR028727	1	Clade 2	0
	ERR028728	1	Clade 2	0
	ERR028729	1	Clade 2	0
	ERR028730	1	Clade 2	0
	ERR028731	1	Clade 2	0
	ERR028732	1	Clade 2	0
	ERR029481	1	Clade 2	0
	ERR029482	1	Clade 2	0
	ERR029483	1	Clade 2	0
	ERR029484	1	Clade 2	0
	ERR029485	1	Clade 2	0
	ERR029486	1	Clade 2	0
	ERR029487	1	Clade 2	0
	ERR029488	1	Clade 2	0
	ERR029489	1	Clade 2	0
	ERR029490	1	Clade 2	0
	ERR029491	1	Clade 2	0
	ERR029492	1	Clade 2	0
	ERR029494	1	Clade 2	0
	ERR029495	1	Clade 2	0
	ERR029496	1	Clade 2	0
	ERR029497	1	Clade 2	0
	ERR029498	1	Clade 2	0
	ERR029499	1	Clade 2	0
	ERR029500	1	Clade 2	0
	ERR029501	1	Clade 2	0
	ERR029502	1	Clade 2	0
	ERR029503	1	Clade 2	0
	ERR029504	1	Clade 2	0
	ERR029505	1	Clade 2	0
	ERR029507	1	Clade 2	0
	ERR029508	1	Clade 2	0
	ERR029509	1	Clade 2	0
	ERR029510	1	Clade 2	0
	ERR029511	1	Clade 2	0
	ERR029512	1	Clade 2	0
	ERR029513	1	Clade 2	0
	ERR029514	1	Clade 2	0
	ERR029515	1	Clade 2	0
	ERR029516	1	Clade 2	0
	ERR029517	1	Clade 2	0
	ERR029518	1	Clade 2	0
	ERR029520	1	Clade 2	0
	ERR029521	61	Clade 2	0
	ERR029522	123	Clade 2	0
	ERR029523	1	Clade 2	0
	ERR029524	1	Clade 2	0
	ERR029525	1	Clade 2	0
	ERR029526	1	Clade 2	0
	ERR029527	1	Clade 2	0
	ERR029528	1	Clade 2	0
	ERR029529	1	Clade 2	0
	ERR029530	47	Clade 2	1
	ERR029531	1	Clade 2	0
	ERR029533	1	Clade 2	0
	ERR029534	1	Clade 2	0
	ERR029535	1	Clade 2	0
	ERR029536	1	Clade 2	0
	ERR029537	1	Clade 2	0
	ERR029538	1	Clade 2	0
	ERR029539	1	Clade 2	0
	ERR029540	1	Clade 2	0
	ERR029541	1	Clade 2	0
	ERR029542	1	Clade 2	0
	ERR029543	1	Clade 2	0
	ERR029544	1	Clade 2	0
	ERR030283	1	Clade 2	0
	ERR030284	1	Clade 2	0
	ERR030285	1	Clade 2	0
	ERR030286	1	Clade 2	0
	ERR030287	1	Clade 2	0
	ERR030288	1	Clade 2	0
	ERR030289	1	Clade 2	0
	ERR030290	1	Clade 2	0
	ERR030291	1	Clade 2	0
	ERR030292	1	Clade 2	0
	ERR030293	1	Clade 2	0
	ERR030294	1	Clade 2	0
	ERR030296	1	Clade 2	0
	ERR030297	1	Clade 2	0
	ERR030298	1	Clade 2	0
	ERR030299	1	Clade 2	0
	ERR030300	1	Clade 2	0
	ERR030301	1	Clade 2	0
	ERR030302	1	Clade 2	0
	ERR030303	1	Clade 2	0
	ERR030304	1	Clade 2	0
	ERR030305	1	Clade 2	0
	ERR030306	1	Clade 2	0
	ERR030307	1	Clade 2	0
	ERR030309	1	Clade 2	0
	ERR030310	1	Clade 2	0
	ERR030311	1	Clade 2	0
	ERR030312	1	Clade 2	0
	ERR030313	1	Clade 2	0
	ERR030314	1	Clade 2	0
	ERR030315	1	Clade 2	0
	ERR030316	1	Clade 2	0
	ERR030317	1	Clade 2	0
	ERR030318	1	Clade 2	0
	ERR030319	1	Clade 2	0
	ERR030320	1	Clade 2	0
	ERR030322	1	Clade 2	0
	ERR030323	1	Clade 2	0
	ERR030324	1	Clade 2	0
	ERR030325	1	Clade 2	0
	ERR030326	1	Clade 2	0
	ERR030327	1	Clade 2	0
	ERR030328	1	Clade 2	0
	ERR030329	1	Clade 2	0
	ERR030330	1	Clade 2	0
	ERR030331	1	Clade 2	0
	ERR030332	54	Clade 1	0
	ERR030333	1	Clade 2	0
	ERR030335	1	Clade 2	0
	ERR030336	1	Clade 2	0
	ERR030337	1	Clade 2	0
	ERR030338	1	Clade 2	0
	ERR030339	1	Clade 2	0
	ERR030340	1	Clade 2	0
	ERR030341	1	Clade 2	0
	ERR030342	1	Clade 2	0
	ERR030343	371	Clade 2	0
	ERR030344	1	Clade 2	0
	ERR030345	1	Clade 2	0
	ERR030346	1	Clade 2	0
	ERR030348	1	Clade 2	0
	ERR030349	1	Clade 2	0
	ERR030350	1	Clade 2	0
	ERR030351	1	Clade 2	0
	ERR030352	1	Clade 2	0
	ERR030353	1	Clade 2	0
	ERR030354	1	Clade 2	0
	ERR030355	1	Clade 2	0
	ERR030356	1	Clade 2	0
	ERR030357	1	Clade 2	0
	ERR030358	1	Clade 2	0
	ERR030359	1	Clade 2	0
	ERR030361	1	Clade 2	0
	ERR030362	1	Clade 2	0
	ERR030363	1	Clade 2	0
	ERR030364	1	Clade 2	0
	ERR030365	1	Clade 2	0
	ERR030366	1	Clade 2	0
	ERR030367	1	Clade 2	0
	ERR030368	1	Clade 2	0
	ERR030369	1	Clade 2	0
	ERR030370	1	Clade 2	0
	ERR030371	1	Clade 2	0
	ERR030372	1	Clade 2	0
	ERR030374	1	Clade 2	0
	ERR030375	1	Clade 2	0
	ERR030376	1	Clade 2	0
	ERR030377	1	Clade 2	0
	ERR030378	1	Clade 2	0
	ERR030379	1	Clade 2	0
	ERR030380	1	Clade 2	0
	ERR030381	1	Clade 2	0
	ERR030382	1	Clade 2	0
	ERR030383	1	Clade 2	0
	ERR030384	1	Clade 2	0
	ERR030385	1	Clade 2	0
	ERR030387	1	Clade 2	0
	ERR030388	1	Clade 2	0
	ERR030389	1	Clade 2	0
	ERR030390	1	Clade 2	0
	ERR030391	1	Clade 2	0
	ERR030392	1	Clade 2	0
	ERR030393	1	Clade 2	0
	ERR030394	1	Clade 2	0
	ERR030395	1	Clade 2	0
	ERR030396	1	Clade 2	0
	ERR030397	1	Clade 2	0
	ERR030398	1	Clade 2	0
	ERR031674	1	Clade 2	0
	ERR031675	1	Clade 2	0
	ERR031676	1	Clade 2	0
	ERR031677	1	Clade 2	0
	ERR031678	1	Clade 2	0
	ERR031679	1	Clade 2	0
	ERR031680	1	Clade 2	0
	ERR031681	1	Clade 2	0
	ERR031682	1	Clade 2	0
	ERR031683	1	Clade 2	0
	ERR031684	1	Clade 2	0
	ERR031685	1	Clade 2	0
	ERR031687	1	Clade 2	0
	ERR031688	371	Clade 2	1
	ERR031689	1	Clade 2	0
	ERR031690	1	Clade 2	0
	ERR031691	1	Clade 2	0
	ERR031692	1	Clade 2	0
	ERR031693	1	Clade 2	0
	ERR031694	1	Clade 2	0
	ERR031695	1	Clade 2	0
	ERR031696	1	Clade 2	0
	ERR031697	1	Clade 2	0
	ERR031698	1	Clade 2	0
	ERR031700	1	Clade 2	0
	ERR031701	1	Clade 2	0
	ERR031702	1	Clade 2	0
	ERR031703	1	Clade 2	0
	ERR031704	1	Clade 2	0
	ERR031705	1	Clade 2	0
	ERR031706	1	Clade 2	0
	ERR031707	1	Clade 2	0
	ERR031708	1	Clade 2	0
	ERR031709	1	Clade 2	0
	ERR031710	1	Clade 2	0
	ERR031711	1	Clade 2	0
	ERR044801	1	Clade 2	0
	ERR044802	1	Clade 2	0
	ERR044803	1	Clade 2	0
	ERR044804	1	Clade 2	0
	ERR044805	1	Clade 2	0
	ERR044806	1	Clade 2	0
	ERR044807	1	Clade 2	0
	ERR044808	1	Clade 2	0
	ERR044809	1	Clade 2	0
	ERR044810	67	Clade 2	0
	ERR044811	32	Clade 2	0
	ERR044812	1	Clade 2	0
	ERR044813	1	Clade 2	0
	ERR044814	1	Clade 2	0
	ERR044815	1	Clade 2	0
	ERR044816	1	Clade 2	0
	ERR044817	1	Clade 2	0
	ERR044818	1	Clade 2	0
	ERR044819	1	Clade 2	0
	ERR044820	1	Clade 2	0
	ERR044821	1	Clade 2	0
	ERR044822	1	Clade 2	0
	ERR044823	1	Clade 2	0
	ERR044824	1	Clade 2	0
	ERR044825	1	Clade 2	0
	ERR044826	1	Clade 2	0
	ERR044827	1	Clade 2	0
	ERR044828	1	Clade 2	0
	ERR044829	1	Clade 2	0
	ERR044830	1	Clade 2	0
	ERR044831	1	Clade 2	0
	ERR044832	1	Clade 2	0
	ERR044833	1	Clade 2	0
	ERR044834	1	Clade 2	0
	ERR044835	1	Clade 2	0
	ERR044837	1	Clade 2	0
	ERR044838	1	Clade 2	0
	ERR044839	1	Clade 2	0
	ERR044840	1	Clade 2	0
	ERR044841	1	Clade 2	0
	ERR044842	1	Clade 2	0
	ERR044843	1	Clade 2	0
	ERR044844	1	Clade 2	0
	ERR044845	1	Clade 2	0
	ERR044846	1	Clade 2	0
	ERR044847	1	Clade 2	0
	ERR044848	1	Clade 2	0
	ERR045747	1	Clade 2	0
	ERR045748	1	Clade 2	0
	ERR045749	1	Clade 2	0
	ERR045750	1	Clade 2	0
	ERR045751	1	Clade 2	0
	ERR045752	1	Clade 2	0
	ERR045753	1	Clade 2	0
	ERR045754	1	Clade 2	0
	ERR045755	1	Clade 2	0
	ERR045756	1	Clade 2	0
	ERR045757	1	Clade 2	0
	ERR045758	371	Clade 2	0
	ERR047167	1	Clade 2	0
	ERR1015447	8	Clade 1	0
	ERR1015448	14	Clade 1	0
	ERR1015449	10	Clade 1	0
	ERR1015450	8	Clade 1	0
	ERR1015451	10	Clade 1	0
	ERR1015452	46	Clade 1	0
	ERR1015453	35	Clade 1	0
	ERR1015454	11	Clade 5	0
	ERR1015455	634	Clade 4	1
	ERR1015456	48	Clade 1	0
	ERR1015457	35	Clade 1	0
	ERR1015458	54	Clade 1	0
	ERR1015459	7	Clade 1	0
	ERR1015460	15	Clade 1	0
	ERR1015461	8	Clade 1	0
	ERR1015462	46	Clade 1	0
	ERR1015463	6	Clade 1	0
	ERR1015464	243	Clade 4	0
	ERR1015465	15	Clade 1	0
	ERR1015466	15	Clade 1	0
	ERR1015467	49	Clade 1	0
	ERR1015468	2	Clade 1	0
	ERR1015469	48	Clade 1	0
	ERR1015470	7	Clade 1	0
	ERR1015471	15	Clade 1	0
	ERR1015472	43	Clade 1	0
	ERR1015473	54	Clade 1	0
	ERR1015474	2	Clade 1	0
	ERR1015475	6	Clade 1	0
	ERR1015476	2	Clade 1	0
	ERR1015477	2	Clade 1	0
	ERR1015478	26	Clade 1	0
	ERR1015479	9	Clade 1	0
	ERR1015480	2	Clade 1	0
	ERR1015481	15	Clade 1	0
	ERR1015482	46	Clade 1	0
	ERR1015483	2	Clade 1	0
	ERR1015484	15	Clade 1	0
	ERR1015485	2	Clade 1	0
	ERR1015486	2	Clade 1	0
	ERR1015487	15	Clade 1	0
	ERR1015488	15	Clade 1	0
	ERR1015489	7	Clade 1	0
	ERR1015490	15	Clade 1	0
	ERR1015491	9	Clade 1	0
	ERR1015492	2	Clade 1	0
	ERR1015493	6	Clade 1	0
	ERR1015494	2	Clade 1	0
	ERR1015495	29	Clade 1	0
	ERR1015496	36	Clade 1	0
	ERR1015497	9	Clade 1	0
	ERR1015498	15	Clade 1	0
	ERR1015499	7	Clade 1	0
	ERR1015500	29	Clade 1	0
	ERR1015501	15	Clade 1	0
	ERR1015502	3	Clade 1	0
	ERR1015503	48	Clade 1	0
	ERR1015504	9	Clade 1	0
	ERR1015505	9	Clade 1	0
	ERR1015506	7	Clade 1	0
	ERR1015507	6	Clade 1	0
	ERR1015508	10	Clade 1	0
	ERR1015509	26	Clade 1	0
	ERR1015510	49	Clade 1	0
	ERR1015511	8	Clade 1	0
	ERR1015512	3	Clade 1	0
	ERR1015513	11	Clade 5	0
	ERR1015514	9	Clade 1	0
	ERR1015515	109	Clade 4	0
	ERR1015516	2	Clade 1	0
	ERR1015517	2	Clade 1	0
	ERR1015518	36	Clade 1	0
	ERR1015519	16	Clade 1	0
	ERR1015520	14	Clade 1	0
	ERR1015521	26	Clade 1	0
	ERR1015522	109	Clade 4	1
	ERR1015523	9	Clade 1	0
	ERR1015524	2	Clade 1	0
	ERR1015525	46	Clade 1	0
	ERR1015526	635	Clade 4	1
	ERR1015527	13	Clade 1	0
	ERR1015528	254	Clade 4	0
	ERR1015529	10	Clade 1	0
	ERR1015530	15	Clade 1	0
	ERR1015531	29	Clade 1	0
	ERR1015532	66	Clade 1	0
	ERR1015533	14	Clade 1	0
	ERR1015534	55	Clade 1	0
	ERR1015535	66	Clade 1	0
	ERR1015536	66	Clade 1	0
	ERR1015537	13	Clade 1	0
	ERR1015538	13	Clade 1	0
	ERR1015539	26	Clade 1	0
	ERR1015540	10	Clade 1	0
	ERR1015541	26	Clade 1	0
	ERR1024372	11	Clade 5	0
	ERR1024373	45	Clade 1	0
	ERR1024374	2	Clade 1	0
	ERR1024375	15	Clade 1	0
	ERR1024376	42	Clade 1	0
	ERR1024377	48	Clade 1	0
	ERR1024378	48	Clade 1	0
	ERR1024379	15	Clade 1	0
	ERR1024380	289	Clade 1	1
	ERR1024381	15	Clade 1	0
	ERR1024382	7	Clade 1	0
	ERR1024383	7	Clade 1	0
	ERR1024384	103	Clade 1	0
	ERR1024385	37	Clade 4	0
	ERR1024386	54	Clade 1	0
	ERR1024387	7	Clade 1	0
	ERR1024388	44	Clade 1	0
	ERR1024389	2	Clade 1	0
	ERR1024390	15	Clade 1	0
	ERR1024391	2	Clade 1	0
	ERR1024392	243	Clade 4	0
	ERR1024393	6	Clade 1	0
	ERR1024394	2	Clade 1	0
	ERR1024395	243	Clade 4	0
	ERR1024396	15	Clade 1	0
	ERR1024397	49	Clade 1	0
	ERR1024398	205	Clade 1	0
	ERR1024399	48	Clade 1	0
	ERR1024400	15	Clade 1	0
	ERR1024401	6	Clade 1	0
	ERR1024402	6	Clade 1	0
	ERR1024403	6	Clade 1	0
	ERR1024404	243	Clade 4	0
	ERR1024405	6	Clade 1	0
	ERR1024406	15	Clade 1	0
	ERR1024407	12	Clade 1	0
	ERR1024408	18	Clade 1	0
	ERR1024409	7	Clade 1	0
	ERR1024410	8	Clade 1	0
	ERR1024412	7	Clade 1	0
	ERR1024413	8	Clade 1	0
	ERR1024414	15	Clade 1	0
	ERR1024416	14	Clade 1	0
	ERR1024417	2	Clade 1	0
	ERR1024418	54	Clade 1	0
	ERR1024419	2	Clade 1	0
	ERR1024420	3	Clade 1	0
	ERR1024421	44	Clade 1	0
	ERR1024422	2	Clade 1	0
	ERR1024423	8	Clade 1	0
	ERR1024424	3	Clade 1	0
	ERR1024425	8	Clade 1	0
	ERR1024426	8	Clade 1	0
	ERR1024427	58	Clade 1	0
	ERR1024428	8	Clade 1	0
	ERR1024429	2	Clade 1	0
	ERR1024430	8	Clade 1	0
	ERR1024431	8	Clade 1	0
	ERR1024432	8	Clade 1	0
	ERR1024433	3	Clade 1	0
	ERR1024434	3	Clade 1	0
	ERR1024435	8	Clade 1	0
	ERR1024436	8	Clade 1	0
	ERR1024437	2	Clade 1	0
	ERR1024438	14	Clade 1	0
	ERR1024439	15	Clade 1	0
	ERR1024440	75	Clade 1	0
	ERR1024442	29	Clade 1	0
	ERR1024443	6	Clade 1	0
	ERR1024444	10	Clade 1	0
	ERR1024445	10	Clade 1	0
	ERR1024446	2	Clade 1	0
	ERR1024447	37	Clade 4	0
	ERR1024448	2	Clade 1	0
	ERR1024449	8	Clade 1	0
	ERR1024450	54	Clade 1	0
	ERR1024451	2	Clade 1	0
	ERR1024452	26	Clade 1	0
	ERR1024453	2	Clade 1	0
	ERR1024454	54	Clade 1	0
	ERR1024455	26	Clade 1	0
	ERR1024456	55	Clade 1	0
	ERR1024457	2	Clade 1	0
	ERR1024458	45	Clade 1	0
	ERR1024459	15	Clade 1	0
	ERR1024460	15	Clade 1	0
	ERR1024461	14	Clade 1	0
	ERR1024462	8	Clade 1	0
	ERR1024463	8	Clade 1	0
	ERR1024464	3	Clade 1	0
	ERR1024465	8	Clade 1	0
	ERR108211	1	Clade 2	0
	ERR108212	1	Clade 2	0
	ERR108213	1	Clade 2	0
	ERR108214	1	Clade 2	0
	ERR108215	1	Clade 2	0
	ERR108216	1	Clade 2	0
	ERR108217	1	Clade 2	0
	ERR108218	1	Clade 2	0
	ERR108219	1	Clade 2	0
	ERR108220	1	Clade 2	0
	ERR108221	1	Clade 2	0
	ERR108222	1	Clade 2	0
	ERR108223	1	Clade 2	0
	ERR108224	1	Clade 2	0
	ERR108225	1	Clade 2	0
	ERR108226	1	Clade 2	0
	ERR108227	1	Clade 2	0
	ERR108228	1	Clade 2	0
	ERR108229	1	Clade 2	0
	ERR108230	1	Clade 2	0
	ERR108231	1	Clade 2	0
	ERR108232	1	Clade 2	0
	ERR108233	1	Clade 2	0
	ERR108234	1	Clade 2	0
	ERR111456	1	Clade 2	0
	ERR111457	1	Clade 2	0
	ERR111458	197	Clade 2	1
	ERR111459	1	Clade 2	0
	ERR111460	1	Clade 2	0
	ERR111461	1	Clade 2	0
	ERR111462	1	Clade 2	0
	ERR111463	1	Clade 2	0
	ERR111464	1	Clade 2	0
	ERR111465	1	Clade 2	0
	ERR1204027	4	Clade 1	0
	ERR1204029	42	Clade 1	0
	ERR1204030	67	Clade 2	0
	ERR1204031	28	Clade 1	0
	ERR1204032	58	Clade 1	0
	ERR1256644	1	Clade 2	0
	ERR1256645	11	Clade 5	0
	ERR1256646	11	Clade 5	0
	ERR1256647	11	Clade 5	0
	ERR1256648	46	Clade 1	0
	ERR1256649	8	Clade 1	0
	ERR1256650	8	Clade 1	0
	ERR1256651	8	Clade 1	0
	ERR1256652	44	Clade 1	0
	ERR1256653	6	Clade 1	0
	ERR1256654	8	Clade 1	0
	ERR1256655	8	Clade 1	0
	ERR1256656	6	Clade 1	0
	ERR1256657	44	Clade 1	0
	ERR1256658	8	Clade 1	0
	ERR125908	63	Clade 1	0
	ERR125909	17	Clade 1	0
	ERR125910	16	Clade 1	0
	ERR125911	43	Clade 1	0
	ERR125912	36	Clade 1	0
	ERR125913	5	Clade 3	0
	ERR125914	33	Clade 1	0
	ERR125915	39	Clade 4	0
	ERR125916	139	Clade 1	0
	ERR125917	114	Clade 2	0
	ERR125918	15	Clade 1	0
	ERR125919	636	Clade 1	1
	ERR125920	164	Clade 5	0
	ERR125921	164	Clade 5	0
	ERR125922	34	Clade 1	0
	ERR125923	9	Clade 1	0
	ERR125924	1	Clade 2	0
	ERR125925	7	Clade 1	0
	ERR125926	6	Clade 1	0
	ERR125927	2	Clade 1	0
	ERR125928	12	Clade 1	0
	ERR125929	9	Clade 1	0
	ERR125930	3	Clade 1	0
	ERR125931	26	Clade 1	0
	ERR125932	26	Clade 1	0
	ERR125933	7	Clade 1	0
	ERR125934	3	Clade 1	0
	ERR125935	7	Clade 1	0
	ERR125937	1	Clade 2	0
	ERR125938	1	Clade 2	0
	ERR125939	1	Clade 2	0
	ERR125940	1	Clade 2	0
	ERR125941	1	Clade 2	0
	ERR125942	1	Clade 2	0
	ERR125943	1	Clade 2	0
	ERR125944	1	Clade 2	0
	ERR125945	1	Clade 2	0
	ERR125946	1	Clade 2	0
	ERR125947	1	Clade 2	0
	ERR125948	1	Clade 2	0
	ERR125949	1	Clade 2	0
	ERR125950	1	Clade 2	0
	ERR125951	29	Clade 1	0
	ERR125952	1	Clade 2	0
	ERR125953	1	Clade 2	0
	ERR125954	1	Clade 2	0
	ERR125955	1	Clade 2	0
	ERR125956	2	Clade 1	0
	ERR125957	15	Clade 1	0
	ERR125958	15	Clade 1	0
	ERR125959	2	Clade 1	0
	ERR125960	2	Clade 1	0
	ERR125961	11	Clade 5	0
	ERR125962	11	Clade 5	0
	ERR125963	1	Clade 2	0
	ERR125964	1	Clade 2	0
	ERR125965	54	Clade 1	0
	ERR125966	87	Clade 4	1
	ERR125967	29	Clade 1	0
	ERR125968	49	Clade 1	0
	ERR125969	8	Clade 1	0
	ERR125970	6	Clade 1	0
	ERR125971	3	Clade 1	0
	ERR125972	15	Clade 1	0
	ERR125973	109	Clade 4	0
	ERR125974	15	Clade 1	0
	ERR125975	1	Clade 2	0
	ERR125976	59	Clade 1	0
	ERR125977	59	Clade 1	1
	ERR125978	1	Clade 2	0
	ERR125979	1	Clade 2	0
	ERR125980	10	Clade 1	0
	ERR125981	11	Clade 5	0
	ERR125982	7	Clade 1	0
	ERR125983	11	Clade 5	0
	ERR125984	11	Clade 5	0
	ERR125985	15	Clade 1	0
	ERR125986	53	Clade 1	0
	ERR125987	46	Clade 1	0
	ERR125988	2	Clade 1	0
	ERR125989	2	Clade 1	0
	ERR125990	8	Clade 1	0
	ERR125991	1	Clade 2	0
	ERR125992	1	Clade 2	0
	ERR125993	29	Clade 1	0
	ERR125994	6	Clade 1	0
	ERR125996	61	Clade 2	1
	ERR125997	13	Clade 1	0
	ERR125998	55	Clade 1	0
	ERR125999	6	Clade 1	0
	ERR126000	53	Clade 1	0
	ERR126001	21	Clade 1	0
	ERR126002	26	Clade 1	0
	ERR126003	12	Clade 1	0
	ERR1307009	13	Clade 1	0
	ERR1307010	13	Clade 1	0
	ERR1307011	13	Clade 1	0
	ERR1307012	13	Clade 1	0
	ERR1307013	13	Clade 1	0
	ERR1307014	13	Clade 1	0
	ERR1307015	2	Clade 1	0
	ERR1307016	2	Clade 1	0
	ERR1307017	2	Clade 1	0
	ERR1307018	2	Clade 1	0
	ERR1307019	13	Clade 1	1
	ERR1307020	13	Clade 1	0
	ERR1307021	49	Clade 1	0
	ERR1307022	2	Clade 1	0
	ERR1307023	13	Clade 1	0
	ERR1307024	2	Clade 1	0
	ERR1307025	2	Clade 1	0
	ERR1307026	2	Clade 1	0
	ERR1307027	13	Clade 1	0
	ERR1307028	2	Clade 1	0
	ERR1307029	2	Clade 1	0
	ERR1307030	13	Clade 1	0
	ERR1307031	13	Clade 1	0
	ERR1307032	49	Clade 1	0
	ERR1307033	2	Clade 1	0
	ERR1307034	49	Clade 1	0
	ERR1307035	49	Clade 1	0
	ERR1307037	49	Clade 1	0
	ERR1307038	13	Clade 1	0
	ERR1307039	13	Clade 1	0
	ERR1307040	2	Clade 1	0
	ERR1307041	2	Clade 1	0
	ERR1307042	2	Clade 1	0
	ERR1307043	13	Clade 1	0
	ERR1307044	2	Clade 1	0
	ERR1307045	2	Clade 1	0
	ERR1307046	2	Clade 1	0
	ERR1307047	2	Clade 1	0
	ERR1346244	37	Clade 4	0
	ERR1346245	37	Clade 4	0
	ERR1346246	37	Clade 4	0
	ERR1346247	37	Clade 4	0
	ERR1346248	37	Clade 4	0
	ERR1346249	37	Clade 4	0
	ERR1346250	37	Clade 4	0
	ERR1346251	37	Clade 4	0
	ERR1346252	37	Clade 4	0
	ERR1346253	37	Clade 4	0
	ERR1346254	37	Clade 4	0
	ERR1346255	37	Clade 4	0
	ERR1346256	37	Clade 4	0
	ERR1346257	37	Clade 4	0
	ERR1346258	37	Clade 4	0
	ERR1346259	37	Clade 4	0
	ERR1346260	37	Clade 4	0
	ERR1346261	37	Clade 4	0
	ERR1346262	37	Clade 4	0
	ERR1346263	37	Clade 4	0
	ERR1346264	37	Clade 4	0
	ERR1346265	37	Clade 4	0
	ERR1346266	37	Clade 4	0
	ERR1346267	37	Clade 4	0
	ERR1346268	37	Clade 4	0
	ERR1346269	37	Clade 4	0
	ERR1346270	37	Clade 4	0
	ERR1346271	37	Clade 4	0
	ERR1346272	37	Clade 4	0
	ERR1346273	37	Clade 4	0
	ERR1346274	37	Clade 4	0
	ERR1346275	37	Clade 4	0
	ERR1346276	37	Clade 4	0
	ERR1346277	37	Clade 4	0
	ERR1346278	37	Clade 4	0
	ERR1346279	37	Clade 4	0
	ERR1346280	37	Clade 4	0
	ERR1346281	37	Clade 4	0
	ERR1346282	37	Clade 4	0
	ERR1346283	37	Clade 4	0
	ERR1346284	37	Clade 4	0
	ERR1346285	37	Clade 4	0
	ERR1346286	37	Clade 4	0
	ERR1346287	37	Clade 4	0
	ERR1346288	37	Clade 4	0
	ERR1346289	37	Clade 4	0
	ERR1346290	37	Clade 4	0
	ERR1346291	37	Clade 4	0
	ERR1346292	37	Clade 4	0
	ERR1346293	37	Clade 4	0
	ERR1346294	37	Clade 4	0
	ERR1346295	37	Clade 4	0
	ERR1346296	37	Clade 4	0
	ERR1346297	37	Clade 4	0
	ERR1346298	37	Clade 4	0
	ERR1346299	37	Clade 4	0
	ERR1346300	37	Clade 4	0
	ERR1346301	37	Clade 4	0
	ERR1346302	37	Clade 4	0
	ERR1346303	37	Clade 4	0
	ERR1346304	37	Clade 4	0
	ERR1346305	37	Clade 4	0
	ERR1346306	37	Clade 4	0
	ERR1346307	37	Clade 4	0
	ERR1346308	37	Clade 4	0
	ERR1346309	37	Clade 4	0
	ERR1346310	37	Clade 4	0
	ERR1346311	37	Clade 4	0
	ERR1346312	37	Clade 4	0
	ERR1346313	37	Clade 4	0
	ERR1346314	37	Clade 4	0
	ERR1346315	37	Clade 4	0
	ERR1346316	37	Clade 4	0
	ERR1346317	37	Clade 4	0
	ERR1346318	37	Clade 4	0
	ERR1346319	37	Clade 4	0
	ERR1346320	37	Clade 4	0
	ERR1346321	37	Clade 4	0
	ERR1346322	37	Clade 4	0
	ERR1346323	37	Clade 4	0
	ERR1346324	37	Clade 4	0
	ERR1346325	37	Clade 4	0
	ERR1346326	37	Clade 4	0
	ERR1346327	37	Clade 4	0
	ERR1346328	37	Clade 4	0
	ERR1346329	37	Clade 4	0
	ERR1346330	37	Clade 4	0
	ERR1346331	37	Clade 4	0
	ERR1346332	37	Clade 4	0
	ERR1346333	37	Clade 4	0
	ERR1346334	37	Clade 4	0
	ERR1346335	37	Clade 4	0
	ERR1346336	37	Clade 4	0
	ERR1346337	37	Clade 4	0
	ERR1346338	37	Clade 4	0
	ERR1346339	37	Clade 4	0
	ERR1346340	37	Clade 4	0
	ERR1346341	37	Clade 4	0
	ERR1346342	37	Clade 4	0
	ERR1346343	37	Clade 4	0
	ERR1346344	37	Clade 4	0
	ERR1346345	37	Clade 4	0
	ERR1346346	37	Clade 4	0
	ERR1346347	37	Clade 4	0
	ERR1346348	37	Clade 4	0
	ERR1346349	37	Clade 4	0
	ERR1346350	37	Clade 4	0
	ERR1346351	37	Clade 4	0
	ERR1346352	37	Clade 4	0
	ERR1346353	37	Clade 4	0
	ERR1346354	37	Clade 4	0
	ERR1346355	37	Clade 4	0
	ERR1346356	37	Clade 4	0
	ERR1346357	37	Clade 4	0
	ERR1346358	37	Clade 4	0
	ERR1346359	37	Clade 4	0
	ERR1346360	37	Clade 4	0
	ERR1346361	37	Clade 4	0
	ERR1346362	37	Clade 4	0
	ERR1346363	37	Clade 4	0
	ERR1346364	37	Clade 4	0
	ERR1346365	37	Clade 4	0
	ERR1346366	37	Clade 4	0
	ERR1346367	37	Clade 4	0
	ERR1346368	37	Clade 4	0
	ERR1346369	37	Clade 4	0
	ERR1346370	37	Clade 4	0
	ERR1346371	37	Clade 4	0
	ERR1346372	37	Clade 4	0
	ERR1346373	37	Clade 4	0
	ERR1346374	37	Clade 4	0
	ERR1346375	37	Clade 4	0
	ERR1346376	37	Clade 4	0
	ERR1346377	37	Clade 4	0
	ERR1346378	37	Clade 4	0
	ERR1346379	37	Clade 4	0
	ERR1346380	37	Clade 4	0
	ERR1346381	37	Clade 4	0
	ERR1346382	37	Clade 4	0
	ERR1346383	37	Clade 4	0
	ERR1346384	37	Clade 4	0
	ERR1346385	37	Clade 4	0
	ERR1346386	37	Clade 4	0
	ERR1346387	37	Clade 4	0
	ERR1346388	37	Clade 4	0
	ERR1346389	37	Clade 4	0
	ERR1346390	37	Clade 4	0
	ERR1346391	37	Clade 4	0
	ERR1346392	37	Clade 4	0
	ERR1346393	37	Clade 4	0
	ERR1346394	37	Clade 4	0
	ERR1346395	37	Clade 4	0
	ERR1346396	37	Clade 4	0
	ERR1346397	37	Clade 4	0
	ERR1346398	37	Clade 4	0
	ERR1346399	37	Clade 4	0
	ERR1346400	37	Clade 4	0
	ERR1346401	37	Clade 4	0
	ERR1346402	37	Clade 4	0
	ERR1346403	37	Clade 4	0
	ERR1346404	375	Clade 4	0
	ERR1346405	37	Clade 4	0
	ERR1346406	37	Clade 4	0
	ERR1346407	37	Clade 4	0
	ERR1346408	37	Clade 4	0
	ERR1346409	37	Clade 4	0
	ERR1346410	37	Clade 4	0
	ERR1346411	37	Clade 4	0
	ERR1346412	37	Clade 4	0
	ERR1346413	37	Clade 4	0
	ERR1346414	37	Clade 4	0
	ERR1346415	37	Clade 4	0
	ERR1346416	37	Clade 4	0
	ERR1346417	37	Clade 4	0
	ERR1346418	37	Clade 4	0
	ERR1346419	37	Clade 4	0
	ERR1346420	37	Clade 4	0
	ERR1346421	37	Clade 4	0
	ERR1346422	37	Clade 4	0
	ERR1346423	37	Clade 4	0
	ERR1346424	37	Clade 4	0
	ERR1346425	37	Clade 4	0
	ERR1346426	37	Clade 4	0
	ERR1346427	37	Clade 4	0
	ERR1346428	37	Clade 4	0
	ERR1346429	37	Clade 4	0
	ERR1346430	37	Clade 4	0
	ERR1346431	37	Clade 4	0
	ERR1346432	37	Clade 4	0
	ERR1346433	37	Clade 4	0
	ERR1346434	37	Clade 4	0
	ERR1346435	37	Clade 4	0
	ERR1346436	37	Clade 4	0
	ERR1346437	37	Clade 4	0
	ERR1346438	37	Clade 4	0
	ERR1346439	37	Clade 4	0
	ERR1346440	37	Clade 4	0
	ERR1346441	37	Clade 4	0
	ERR1346442	37	Clade 4	0
	ERR1346443	37	Clade 4	0
	ERR1346444	37	Clade 4	0
	ERR1346445	37	Clade 4	0
	ERR1346446	37	Clade 4	0
	ERR1346447	37	Clade 4	0
	ERR1346448	37	Clade 4	0
	ERR1346449	37	Clade 4	0
	ERR1346450	37	Clade 4	0
	ERR1346451	37	Clade 4	0
	ERR1346452	37	Clade 4	0
	ERR1346453	37	Clade 4	0
	ERR1346454	37	Clade 4	0
	ERR1346455	37	Clade 4	0
	ERR1346456	37	Clade 4	0
	ERR1346457	37	Clade 4	0
	ERR1346458	37	Clade 4	0
	ERR1346459	37	Clade 4	0
	ERR1346460	37	Clade 4	0
	ERR1346461	37	Clade 4	0
	ERR1346462	37	Clade 4	0
	ERR1346463	37	Clade 4	0
	ERR1346464	37	Clade 4	0
	ERR1346465	37	Clade 4	0
	ERR1346466	37	Clade 4	0
	ERR1346467	37	Clade 4	0
	ERR1346468	375	Clade 4	0
	ERR1346469	37	Clade 4	0
	ERR1346470	37	Clade 4	0
	ERR1346471	37	Clade 4	0
	ERR1346472	37	Clade 4	0
	ERR1346473	37	Clade 4	0
	ERR1346474	37	Clade 4	0
	ERR1346475	37	Clade 4	0
	ERR1346476	37	Clade 4	0
	ERR1346477	37	Clade 4	0
	ERR1346478	37	Clade 4	0
	ERR1346479	37	Clade 4	0
	ERR1346480	37	Clade 4	0
	ERR1346481	37	Clade 4	0
	ERR1346482	37	Clade 4	0
	ERR1346483	37	Clade 4	0
	ERR1347088	231	Clade 2	0
	ERR1347089	231	Clade 2	0
	ERR1347090	231	Clade 2	0
	ERR1347091	231	Clade 2	0
	ERR1544876	1	Clade 2	0
	ERR1544877	1	Clade 2	0
	ERR1544878	153	Clade 1	1
	ERR1544879	8	Clade 1	0
	ERR1544880	1	Clade 2	0
	ERR1544881	1	Clade 2	0
	ERR1544882	1	Clade 2	0
	ERR1544883	1	Clade 2	0
	ERR1544884	1	Clade 2	0
	ERR1544885	1	Clade 2	0
	ERR1544886	55	Clade 1	0
	ERR1544887	8	Clade 1	0
	ERR1544888	1	Clade 2	0
	ERR1619736	56	Clade 1	0
	ERR1619738	49	Clade 1	0
	ERR1619739	2	Clade 1	0
	ERR1619740	29	Clade 1	0
	ERR1619741	14	Clade 1	0
	ERR1619742	8	Clade 1	0
	ERR1619745	8	Clade 1	0
	ERR1619746	2	Clade 1	0
	ERR1619747	49	Clade 1	0
	ERR1619748	15	Clade 1	1
	ERR1619750	3	Clade 1	0
	ERR1619751	15	Clade 1	0
	ERR1619752	6	Clade 1	0
	ERR1619755	5	Clade 3	0
	ERR1619756	29	Clade 1	0
	ERR1620246	11	Clade 5	0
	ERR1620247	3	Clade 1	0
	ERR1620248	8	Clade 1	0
	ERR1620249	3	Clade 1	0
	ERR1620392	2	Clade 1	0
	ERR1620393	2	Clade 1	0
	ERR1620394	11	Clade 5	0
	ERR1620395	1	Clade 2	0
	ERR1620396	54	Clade 1	0
	ERR1620398	49	Clade 1	0
	ERR1620400	6	Clade 1	0
	ERR1620401	3	Clade 1	0
	ERR1706772	3	Clade 1	0
	ERR171190	11	Clade 5	0
	ERR171191	11	Clade 5	0
	ERR171192	11	Clade 5	0
	ERR171193	11	Clade 5	0
	ERR171194	11	Clade 5	0
	ERR171195	11	Clade 5	0
	ERR171196	11	Clade 5	0
	ERR171197	11	Clade 5	0
	ERR171198	11	Clade 5	0
	ERR171199	11	Clade 5	0
	ERR171200	11	Clade 5	0
	ERR171201	11	Clade 5	0
	ERR171202	11	Clade 5	0
	ERR171203	11	Clade 5	0
	ERR171204	11	Clade 5	0
	ERR171205	11	Clade 5	0
	ERR171206	11	Clade 5	0
	ERR171207	11	Clade 5	0
	ERR171208	11	Clade 5	0
	ERR171209	11	Clade 5	0
	ERR171210	11	Clade 5	0
	ERR171211	11	Clade 5	0
	ERR171212	11	Clade 5	0
	ERR171213	11	Clade 5	0
	ERR171214	11	Clade 5	0
	ERR171215	11	Clade 5	0
	ERR171216	11	Clade 5	0
	ERR171217	11	Clade 5	0
	ERR171218	11	Clade 5	0
	ERR171219	11	Clade 5	0
	ERR171220	11	Clade 5	0
	ERR171221	11	Clade 5	0
	ERR171222	11	Clade 5	0
	ERR171223	11	Clade 5	0
	ERR171224	11	Clade 5	0
	ERR171225	11	Clade 5	0
	ERR171226	11	Clade 5	0
	ERR171227	11	Clade 5	0
	ERR171228	11	Clade 5	0
	ERR171229	11	Clade 5	0
	ERR171230	11	Clade 5	0
	ERR171231	11	Clade 5	0
	ERR171232	11	Clade 5	0
	ERR171233	11	Clade 5	0
	ERR171234	11	Clade 5	0
	ERR171235	11	Clade 5	0
	ERR171236	11	Clade 5	0
	ERR171237	11	Clade 5	0
	ERR171238	11	Clade 5	0
	ERR171239	11	Clade 5	0
	ERR171240	11	Clade 5	0
	ERR171241	11	Clade 5	0
	ERR171242	11	Clade 5	0
	ERR171243	11	Clade 5	0
	ERR171245	11	Clade 5	0
	ERR171284	1	Clade 2	0
	ERR171286	11	Clade 5	0
	ERR171287	11	Clade 5	0
	ERR171288	11	Clade 5	0
	ERR171289	11	Clade 5	0
	ERR171290	11	Clade 5	0
	ERR171291	11	Clade 5	0
	ERR171292	11	Clade 5	0
	ERR171293	11	Clade 5	0
	ERR171294	11	Clade 5	0
	ERR171295	11	Clade 5	0
	ERR171296	11	Clade 5	0
	ERR171297	11	Clade 5	0
	ERR171298	11	Clade 5	0
	ERR171299	11	Clade 5	0
	ERR171300	11	Clade 5	0
	ERR171301	11	Clade 5	0
	ERR171302	11	Clade 5	0
	ERR171303	11	Clade 5	0
	ERR171304	11	Clade 5	0
	ERR171305	11	Clade 5	0
	ERR171306	11	Clade 5	0
	ERR171307	11	Clade 5	0
	ERR171308	11	Clade 5	0
	ERR171309	11	Clade 5	0
	ERR171310	11	Clade 5	0
	ERR171311	11	Clade 5	0
	ERR171312	11	Clade 5	0
	ERR171313	11	Clade 5	0
	ERR171314	11	Clade 5	0
	ERR171315	11	Clade 5	0
	ERR171316	11	Clade 5	0
	ERR171317	11	Clade 5	0
	ERR171318	11	Clade 5	0
	ERR171319	11	Clade 5	0
	ERR171320	11	Clade 5	0
	ERR171321	11	Clade 5	0
	ERR171322	11	Clade 5	0
	ERR171323	11	Clade 5	0
	ERR171324	11	Clade 5	0
	ERR171325	11	Clade 5	0
	ERR171326	11	Clade 5	0
	ERR171327	11	Clade 5	0
	ERR171328	11	Clade 5	0
	ERR171329	11	Clade 5	0
	ERR171330	11	Clade 5	0
	ERR171331	11	Clade 5	0
	ERR171332	11	Clade 5	0
	ERR171334	11	Clade 5	0
	ERR171335	11	Clade 5	0
	ERR171336	11	Clade 5	0
	ERR171337	11	Clade 5	0
	ERR171338	11	Clade 5	0
	ERR171339	11	Clade 5	0
	ERR171340	11	Clade 5	0
	ERR171341	11	Clade 5	0
	ERR171342	11	Clade 5	0
	ERR171343	11	Clade 5	0
	ERR171344	11	Clade 5	0
	ERR171345	512	Clade 1	1
	ERR171347	11	Clade 5	0
	ERR171348	11	Clade 5	0
	ERR171349	11	Clade 5	0
	ERR171350	11	Clade 5	0
	ERR171351	11	Clade 5	0
	ERR171352	11	Clade 5	0
	ERR171353	11	Clade 5	0
	ERR171354	161	Clade 5	0
	ERR171355	161	Clade 5	0
	ERR171356	11	Clade 5	0
	ERR171357	11	Clade 5	0
	ERR171358	122	Clade 1	0
	ERR171359	2	Clade 1	0
	ERR171360	158	Clade 4	1
	ERR171361	159	Clade 4	0
	ERR171362	37	Clade 4	0
	ERR171363	37	Clade 4	0
	ERR171364	96	Clade 3	0
	ERR171365	114	Clade 2	1
	ERR171366	15	Clade 1	0
	ERR171367	450	Clade 1	0
	ERR171368	15	Clade 1	0
	ERR171369	15	Clade 1	0
	ERR171370	11	Clade 5	0
	ERR171371	11	Clade 5	0
	ERR171372	11	Clade 5	0
	ERR171373	11	Clade 5	0
	ERR171374	11	Clade 5	0
	ERR171375	11	Clade 5	0
	ERR171376	11	Clade 5	0
	ERR171377	11	Clade 5	0
	ERR171378	11	Clade 5	0
	ERR171379	11	Clade 5	0
	ERR171380	11	Clade 5	0
	ERR171381	11	Clade 5	0
	ERR178510	8	Clade 1	0
	ERR178511	37	Clade 4	0
	ERR178512	37	Clade 4	0
	ERR178513	37	Clade 4	0
	ERR178514	37	Clade 4	0
	ERR178515	37	Clade 4	0
	ERR178516	37	Clade 4	0
	ERR178517	37	Clade 4	0
	ERR178518	37	Clade 4	0
	ERR178519	37	Clade 4	0
	ERR178520	37	Clade 4	0
	ERR178521	37	Clade 4	0
	ERR178522	37	Clade 4	0
	ERR178523	37	Clade 4	0
	ERR178524	37	Clade 4	0
	ERR178525	37	Clade 4	0
	ERR178526	37	Clade 4	0
	ERR178527	37	Clade 4	0
	ERR178528	37	Clade 4	0
	ERR178529	37	Clade 4	0
	ERR178530	37	Clade 4	0
	ERR178531	37	Clade 4	0
	ERR178532	37	Clade 4	0
	ERR178533	37	Clade 4	0
	ERR178534	37	Clade 4	0
	ERR178535	37	Clade 4	0
	ERR178536	37	Clade 4	0
	ERR178537	37	Clade 4	0
	ERR178538	37	Clade 4	0
	ERR178539	37	Clade 4	0
	ERR178540	37	Clade 4	0
	ERR178541	37	Clade 4	0
	ERR178542	37	Clade 4	0
	ERR178543	37	Clade 4	0
	ERR178544	37	Clade 4	0
	ERR178545	37	Clade 4	0
	ERR178546	37	Clade 4	0
	ERR178547	37	Clade 4	0
	ERR178548	37	Clade 4	0
	ERR178549	37	Clade 4	0
	ERR178550	37	Clade 4	0
	ERR178551	37	Clade 4	0
	ERR178552	37	Clade 4	0
	ERR178553	37	Clade 4	0
	ERR178554	37	Clade 4	0
	ERR178555	37	Clade 4	0
	ERR178556	37	Clade 4	0
	ERR178557	37	Clade 4	0
	ERR178558	86	Clade 4	1
	ERR178559	37	Clade 4	0
	ERR178560	37	Clade 4	0
	ERR178561	37	Clade 4	0
	ERR178562	37	Clade 4	0
	ERR178563	37	Clade 4	0
	ERR178564	37	Clade 4	0
	ERR178565	37	Clade 4	0
	ERR178566	37	Clade 4	0
	ERR178567	37	Clade 4	0
	ERR178568	37	Clade 4	0
	ERR178569	37	Clade 4	0
	ERR178570	37	Clade 4	0
	ERR178571	37	Clade 4	0
	ERR178572	37	Clade 4	0
	ERR178573	37	Clade 4	0
	ERR178574	37	Clade 4	0
	ERR178575	37	Clade 4	0
	ERR178576	37	Clade 4	0
	ERR178577	37	Clade 4	0
	ERR178578	37	Clade 4	0
	ERR178579	37	Clade 4	0
	ERR178580	37	Clade 4	0
	ERR178581	37	Clade 4	0
	ERR178582	37	Clade 4	0
	ERR178583	37	Clade 4	0
	ERR178584	37	Clade 4	0
	ERR178585	37	Clade 4	0
	ERR178586	37	Clade 4	0
	ERR178587	37	Clade 4	0
	ERR178588	37	Clade 4	0
	ERR178589	37	Clade 4	0
	ERR178590	37	Clade 4	0
	ERR178591	37	Clade 4	0
	ERR178592	37	Clade 4	0
	ERR178593	37	Clade 4	0
	ERR178594	37	Clade 4	0
	ERR178595	37	Clade 4	0
	ERR178596	37	Clade 4	0
	ERR178597	37	Clade 4	0
	ERR178598	37	Clade 4	0
	ERR178599	37	Clade 4	0
	ERR178600	37	Clade 4	0
	ERR178601	37	Clade 4	0
	ERR178602	11	Clade 5	0
	ERR178603	37	Clade 4	0
	ERR178604	37	Clade 4	0
	ERR178605	37	Clade 4	0
	ERR1853144	110	Clade 1	0
	ERR1853145	54	Clade 1	0
	ERR1853146	35	Clade 1	0
	ERR1853147	43	Clade 1	0
	ERR1853148	42	Clade 1	0
	ERR1853149	8	Clade 1	1
	ERR1853150	2	Clade 1	0
	ERR1853151	3	Clade 1	0
	ERR1853152	8	Clade 1	0
	ERR1853154	55	Clade 1	0
	ERR1853155	2	Clade 1	0
	ERR1853156	1	Clade 2	0
	ERR1853157	42	Clade 1	0
	ERR1853158	42	Clade 1	0
	ERR1853161	37	Clade 4	0
	ERR1853162	2	Clade 1	0
	ERR1853163	8	Clade 1	0
	ERR1853164	4	Clade 1	0
	ERR1853166	43	Clade 1	0
	ERR1853168	42	Clade 1	0
	ERR1853169	2	Clade 1	0
	ERR1853170	2	Clade 1	0
	ERR1853171	4	Clade 1	0
	ERR1853172	42	Clade 1	0
	ERR1853173	14	Clade 1	0
	ERR1853174	8	Clade 1	0
	ERR1853175	55	Clade 1	0
	ERR1853176	6	Clade 1	0
	ERR1853177	43	Clade 1	0
	ERR1853178	2	Clade 1	0
	ERR1853179	11	Clade 5	0
	ERR1853181	1	Clade 2	0
	ERR1853182	4	Clade 1	0
	ERR1853183	34	Clade 1	0
	ERR1853184	10	Clade 1	0
	ERR1853185	8	Clade 1	0
	ERR1853186	42	Clade 1	0
	ERR1853188	4	Clade 1	0
	ERR1854833	169	Clade 5	0
	ERR1854834	392	Clade 5	1
	ERR1854835	387	Clade 5	1
	ERR1854836	386	Clade 5	1
	ERR1854837	164	Clade 5	0
	ERR1854838	167	Clade 5	0
	ERR1854839	11	Clade 5	0
	ERR1854840	280	Clade 5	1
	ERR1854841	168	Clade 5	0
	ERR1854842	169	Clade 5	0
	ERR1910465	11	Clade 5	0
	ERR1910467	11	Clade 5	0
	ERR1910468	11	Clade 5	0
	ERR1910469	11	Clade 5	0
	ERR1910470	11	Clade 5	0
	ERR1910471	11	Clade 5	0
	ERR1910472	11	Clade 5	0
	ERR2215957	226	Clade 2	1
	ERR2215968	41	Clade 2	0
	ERR2215969	5	Clade 3	0
	ERR2215971	122	Clade 1	0
	ERR2215973	16	Clade 1	0
	ERR2215975	53	Clade 1	0
	ERR2215977	231	Clade 2	1
	ERR2215979	3	Clade 1	0
	ERR2215981	369	Clade C-III	1
	ERR2215983	24	Clade 1	1
	ERR2215985	2	Clade 1	0
	ERR2215987	19	Clade 1	0
	ERR2215991	11	Clade 5	0
	ERR2215993	55	Clade 1	0
	ERR2215996	41	Clade 2	0
	ERR2215998	17	Clade 1	0
	ERR2216000	182	Clade 1	1
	ERR2216001	46	Clade 1	0
	ERR2216002	297	Clade C-I	1
	ERR2216003	343	Clade C-III	1
	ERR2221225	53	Clade 1	0
	ERR2232520	2	Clade 1	0
	ERR2232521	2	Clade 1	0
	ERR2232522	11	Clade 5	0
	ERR2232523	2	Clade 1	0
	ERR2232524	2	Clade 1	0
	ERR2232525	2	Clade 1	0
	ERR2232526	15	Clade 1	0
	ERR2232527	15	Clade 1	0
	ERR2232528	15	Clade 1	0
	ERR2232529	15	Clade 1	0
	ERR2232530	15	Clade 1	0
	ERR2232531	15	Clade 1	0
	ERR2232532	15	Clade 1	0
	ERR2232533	15	Clade 1	0
	ERR2232534	15	Clade 1	0
	ERR2232535	15	Clade 1	0
	ERR2232536	15	Clade 1	0
	ERR2232537	15	Clade 1	0
	ERR232375	5	Clade 3	0
	ERR232376	7	Clade 1	0
	ERR232377	7	Clade 1	0
	ERR232378	26	Clade 1	0
	ERR232379	27	Clade 1	0
	ERR232380	29	Clade 1	0
	ERR232381	30	Clade 4	0
	ERR232382	38	Clade 4	0
	ERR232383	39	Clade 4	0
	ERR232384	40	Clade 1	0
	ERR232385	54	Clade 1	0
	ERR232386	60	Clade 1	1
	ERR232387	62	Clade 2	1
	ERR232388	103	Clade 1	0
	ERR232389	107	Clade 1	0
	ERR232390	238	Clade 4	1
	ERR232391	122	Clade 1	0
	ERR232392	152	Clade 1	1
	ERR232393	162	Clade 3	1
	ERR232394	164	Clade 5	0
	ERR232395	167	Clade 5	0
	ERR232396	168	Clade 5	1
	ERR232397	170	Clade 4	1
	ERR232398	177	Clade C-I	0
	ERR232399	178	Clade C-I	1
	ERR232400	179	Clade C-I	1
	ERR232401	180	Clade C-I	1
	ERR232402	181	Clade C-I	1
	ERR247041	63	Clade 1	0
	ERR247042	46	Clade 1	0
	ERR247043	11	Clade 5	0
	ERR247044	11	Clade 5	0
	ERR247045	11	Clade 5	0
	ERR247046	11	Clade 5	0
	ERR247047	11	Clade 5	0
	ERR247048	11	Clade 5	0
	ERR247049	11	Clade 5	0
	ERR247050	11	Clade 5	0
	ERR247051	11	Clade 5	0
	ERR247052	11	Clade 5	0
	ERR247053	48	Clade 1	0
	ERR247054	11	Clade 5	0
	ERR247055	48	Clade 1	0
	ERR247056	48	Clade 1	0
	ERR247057	11	Clade 5	0
	ERR247058	11	Clade 5	0
	ERR247059	11	Clade 5	0
	ERR247060	11	Clade 5	0
	ERR247061	48	Clade 1	0
	ERR247062	2	Clade 1	0
	ERR247063	11	Clade 5	0
	ERR247064	34	Clade 1	0
	ERR247065	8	Clade 1	0
	ERR247066	2	Clade 1	0
	ERR247067	11	Clade 5	0
	ERR247068	11	Clade 5	0
	ERR247069	11	Clade 5	0
	ERR247070	11	Clade 5	0
	ERR247071	11	Clade 5	0
	ERR247072	11	Clade 5	0
	ERR247073	11	Clade 5	0
	ERR247074	11	Clade 5	0
	ERR247075	11	Clade 5	0
	ERR247076	11	Clade 5	0
	ERR247077	11	Clade 5	0
	ERR247078	11	Clade 5	0
	ERR247079	168	Clade 5	0
	ERR247080	11	Clade 5	0
	ERR247081	164	Clade 5	0
	ERR247082	167	Clade 5	0
	ERR247083	258	Clade 5	0
	ERR247084	11	Clade 5	0
	ERR247085	167	Clade 5	0
	ERR247086	280	Clade 5	0
	ERR247087	280	Clade 5	0
	ERR247088	11	Clade 5	0
	ERR247089	11	Clade 5	0
	ERR247090	11	Clade 5	0
	ERR247091	11	Clade 5	0
	ERR247092	5	Clade 3	0
	ERR247093	11	Clade 5	0
	ERR247094	11	Clade 5	0
	ERR247095	11	Clade 5	0
	ERR247096	11	Clade 5	0
	ERR247097	11	Clade 5	0
	ERR247098	11	Clade 5	0
	ERR247099	11	Clade 5	0
	ERR247100	11	Clade 5	0
	ERR247101	258	Clade 5	0
	ERR247102	11	Clade 5	0
	ERR247103	11	Clade 5	0
	ERR247104	11	Clade 5	0
	ERR247105	11	Clade 5	0
	ERR247106	11	Clade 5	0
	ERR247107	11	Clade 5	0
	ERR247108	11	Clade 5	0
	ERR247109	11	Clade 5	0
	ERR247110	11	Clade 5	0
	ERR247111	11	Clade 5	0
	ERR247112	11	Clade 5	0
	ERR247113	11	Clade 5	0
	ERR247114	11	Clade 5	0
	ERR247115	11	Clade 5	0
	ERR247116	11	Clade 5	0
	ERR247117	11	Clade 5	0
	ERR247118	11	Clade 5	0
	ERR247119	11	Clade 5	0
	ERR247120	11	Clade 5	0
	ERR247121	11	Clade 5	0
	ERR247122	11	Clade 5	0
	ERR247123	11	Clade 5	0
	ERR247124	11	Clade 5	0
	ERR247125	11	Clade 5	0
	ERR247126	11	Clade 5	0
	ERR247127	11	Clade 5	0
	ERR247128	11	Clade 5	0
	ERR247129	11	Clade 5	0
	ERR247130	11	Clade 5	0
	ERR247131	11	Clade 5	0
	ERR247132	11	Clade 5	0
	ERR247133	11	Clade 5	0
	ERR247134	11	Clade 5	0
	ERR247135	11	Clade 5	0
	ERR247136	11	Clade 5	0
	ERR248711	1	Clade 2	0
	ERR248712	1	Clade 2	0
	ERR248713	1	Clade 2	0
	ERR248714	1	Clade 2	0
	ERR248715	1	Clade 2	0
	ERR248716	1	Clade 2	0
	ERR248717	1	Clade 2	0
	ERR248718	1	Clade 2	0
	ERR248719	1	Clade 2	0
	ERR248720	1	Clade 2	0
	ERR248721	1	Clade 2	0
	ERR248722	1	Clade 2	0
	ERR248723	1	Clade 2	0
	ERR248724	1	Clade 2	0
	ERR248725	1	Clade 2	0
	ERR248726	1	Clade 2	0
	ERR248727	1	Clade 2	0
	ERR248728	1	Clade 2	0
	ERR248729	1	Clade 2	0
	ERR248730	1	Clade 2	0
	ERR248731	1	Clade 2	0
	ERR248732	1	Clade 2	0
	ERR248733	1	Clade 2	0
	ERR248734	1	Clade 2	0
	ERR248735	1	Clade 2	0
	ERR248736	1	Clade 2	0
	ERR248737	1	Clade 2	0
	ERR248738	1	Clade 2	0
	ERR248739	1	Clade 2	0
	ERR248740	1	Clade 2	0
	ERR248741	1	Clade 2	0
	ERR248742	1	Clade 2	0
	ERR248743	1	Clade 2	0
	ERR248744	1	Clade 2	0
	ERR248745	1	Clade 2	0
	ERR248746	1	Clade 2	0
	ERR248747	1	Clade 2	0
	ERR248748	1	Clade 2	0
	ERR248749	1	Clade 2	0
	ERR248750	1	Clade 2	0
	ERR248751	1	Clade 2	0
	ERR248752	1	Clade 2	0
	ERR248753	1	Clade 2	0
	ERR248754	1	Clade 2	0
	ERR248755	1	Clade 2	0
	ERR248756	1	Clade 2	0
	ERR248757	1	Clade 2	0
	ERR248758	1	Clade 2	0
	ERR248759	1	Clade 2	0
	ERR248760	1	Clade 2	0
	ERR248761	1	Clade 2	0
	ERR248762	1	Clade 2	0
	ERR248763	1	Clade 2	0
	ERR248764	1	Clade 2	0
	ERR248765	1	Clade 2	0
	ERR248766	1	Clade 2	0
	ERR248767	1	Clade 2	0
	ERR248768	1	Clade 2	0
	ERR248769	1	Clade 2	0
	ERR248770	1	Clade 2	0
	ERR248771	1	Clade 2	0
	ERR248772	1	Clade 2	0
	ERR248773	1	Clade 2	0
	ERR248774	1	Clade 2	0
	ERR248775	1	Clade 2	0
	ERR248776	1	Clade 2	0
	ERR248777	1	Clade 2	0
	ERR248778	1	Clade 2	0
	ERR251713	8	Clade 1	0
	ERR251714	14	Clade 1	0
	ERR251715	1	Clade 2	0
	ERR251716	8	Clade 1	0
	ERR251718	2	Clade 1	0
	ERR251719	1	Clade 2	0
	ERR251720	55	Clade 1	0
	ERR251721	49	Clade 1	0
	ERR251722	26	Clade 1	0
	ERR251723	49	Clade 1	0
	ERR251724	2	Clade 1	0
	ERR251725	1	Clade 2	0
	ERR251726	44	Clade 1	0
	ERR251727	13	Clade 1	0
	ERR251728	3	Clade 1	0
	ERR251729	1	Clade 2	0
	ERR251730	1	Clade 2	0
	ERR251731	8	Clade 1	0
	ERR251732	1	Clade 2	0
	ERR251733	14	Clade 1	0
	ERR251734	1	Clade 2	0
	ERR251735	2	Clade 1	0
	ERR251736	2	Clade 1	0
	ERR251737	50	Clade 1	1
	ERR251738	8	Clade 1	0
	ERR251739	8	Clade 1	0
	ERR251740	1	Clade 2	0
	ERR251741	58	Clade 1	0
	ERR251742	1	Clade 2	0
	ERR251743	42	Clade 1	0
	ERR251744	1	Clade 2	0
	ERR251745	3	Clade 1	0
	ERR251746	51	Clade 1	0
	ERR251747	1	Clade 2	0
	ERR251748	14	Clade 1	0
	ERR251749	13	Clade 1	0
	ERR251750	8	Clade 1	0
	ERR251751	1	Clade 2	0
	ERR251752	8	Clade 1	0
	ERR251753	5	Clade 3	0
	ERR251754	2	Clade 1	0
	ERR251755	3	Clade 1	0
	ERR251756	1	Clade 2	0
	ERR251757	1	Clade 2	0
	ERR251758	1	Clade 2	0
	ERR251759	13	Clade 1	0
	ERR251760	9	Clade 1	0
	ERR251761	72	Clade 1	0
	ERR251762	37	Clade 4	0
	ERR251763	14	Clade 1	0
	ERR251764	44	Clade 1	0
	ERR251765	33	Clade 1	0
	ERR251766	2	Clade 1	0
	ERR251767	1	Clade 2	0
	ERR251768	1	Clade 2	0
	ERR251769	8	Clade 1	0
	ERR251770	1	Clade 2	0
	ERR251771	2	Clade 1	0
	ERR251772	7	Clade 1	0
	ERR251773	8	Clade 1	0
	ERR251774	5	Clade 3	0
	ERR251775	1	Clade 2	0
	ERR251776	1	Clade 2	0
	ERR251777	8	Clade 1	0
	ERR251778	7	Clade 1	0
	ERR251779	8	Clade 1	0
	ERR251780	49	Clade 1	0
	ERR251781	14	Clade 1	0
	ERR251782	2	Clade 1	0
	ERR251783	76	Clade 1	1
	ERR251784	6	Clade 1	0
	ERR251785	1	Clade 2	0
	ERR251786	5	Clade 3	0
	ERR251787	271	Clade 1	0
	ERR251788	53	Clade 1	0
	ERR251789	22	Clade 3	0
	ERR251790	1	Clade 2	0
	ERR251791	1	Clade 2	0
	ERR251792	1	Clade 2	0
	ERR251794	67	Clade 2	0
	ERR251796	1	Clade 2	0
	ERR251797	353	Clade 2	1
	ERR251798	1	Clade 2	0
	ERR251800	10	Clade 1	0
	ERR251801	631	Clade 1	0
	ERR251802	44	Clade 1	0
	ERR251803	66	Clade 1	0
	ERR251804	604	Clade 1	0
	ERR251805	1	Clade 2	0
	ERR251806	3	Clade 1	0
	ERR251807	8	Clade 1	0
	ERR251808	5	Clade 3	0
	ERR251809	14	Clade 1	0
	ERR251810	46	Clade 1	0
	ERR251811	2	Clade 1	0
	ERR251812	67	Clade 2	0
	ERR251813	44	Clade 1	0
	ERR251814	16	Clade 1	0
	ERR251815	44	Clade 1	0
	ERR251816	2	Clade 1	0
	ERR251817	33	Clade 1	0
	ERR251818	44	Clade 1	0
	ERR251819	13	Clade 1	0
	ERR251820	44	Clade 1	0
	ERR251821	49	Clade 1	0
	ERR251822	54	Clade 1	0
	ERR251823	1	Clade 2	0
	ERR251824	3	Clade 1	0
	ERR251825	8	Clade 1	0
	ERR251826	5	Clade 3	0
	ERR251827	14	Clade 1	0
	ERR251828	46	Clade 1	0
	ERR251829	1	Clade 2	0
	ERR251830	14	Clade 1	0
	ERR251831	1	Clade 2	0
	ERR251832	1	Clade 2	0
	ERR251833	1	Clade 2	0
	ERR251834	1	Clade 2	0
	ERR251835	34	Clade 1	0
	ERR251836	14	Clade 1	0
	ERR251837	8	Clade 1	0
	ERR251838	14	Clade 1	0
	ERR251839	8	Clade 1	0
	ERR251840	2	Clade 1	0
	ERR251841	1	Clade 2	0
	ERR251842	3	Clade 1	0
	ERR251843	8	Clade 1	0
	ERR251844	5	Clade 3	0
	ERR251845	14	Clade 1	0
	ERR251846	46	Clade 1	0
	ERR251847	3	Clade 1	0
	ERR251849	6	Clade 1	0
	ERR251851	17	Clade 1	0
	ERR251855	2	Clade 1	0
	ERR251856	17	Clade 1	0
	ERR251857	1	Clade 2	0
	ERR251858	35	Clade 1	0
	ERR251859	6	Clade 1	0
	ERR251860	42	Clade 1	0
	ERR251863	3	Clade 1	0
	ERR251864	1	Clade 2	0
	ERR251865	2	Clade 1	0
	ERR251866	1	Clade 2	0
	ERR251867	1	Clade 2	0
	ERR251868	5	Clade 3	0
	ERR251869	3	Clade 1	0
	ERR251870	17	Clade 1	0
	ERR251871	18	Clade 1	0
	ERR251872	44	Clade 1	0
	ERR251873	6	Clade 1	0
	ERR251874	10	Clade 1	0
	ERR251875	3	Clade 1	0
	ERR251876	8	Clade 1	0
	ERR251877	3	Clade 1	0
	ERR2562463	2	Clade 1	0
	ERR2562464	15	Clade 1	0
	ERR256894	11	Clade 5	0
	ERR256895	11	Clade 5	0
	ERR256896	11	Clade 5	0
	ERR256897	11	Clade 5	0
	ERR256898	11	Clade 5	0
	ERR256899	11	Clade 5	0
	ERR256900	11	Clade 5	0
	ERR256901	11	Clade 5	0
	ERR256902	11	Clade 5	0
	ERR256903	11	Clade 5	0
	ERR256904	11	Clade 5	0
	ERR256905	11	Clade 5	0
	ERR256906	11	Clade 5	0
	ERR256907	11	Clade 5	0
	ERR256908	11	Clade 5	0
	ERR256909	11	Clade 5	0
	ERR256910	11	Clade 5	0
	ERR256911	11	Clade 5	0
	ERR256912	11	Clade 5	0
	ERR256913	11	Clade 5	0
	ERR256914	11	Clade 5	0
	ERR256915	11	Clade 5	0
	ERR256916	11	Clade 5	0
	ERR256917	11	Clade 5	0
	ERR256918	11	Clade 5	0
	ERR256919	11	Clade 5	0
	ERR256920	11	Clade 5	0
	ERR256921	11	Clade 5	0
	ERR256922	11	Clade 5	0
	ERR256923	11	Clade 5	0
	ERR256924	11	Clade 5	0
	ERR256925	21	Clade 1	0
	ERR256926	21	Clade 1	1
	ERR256927	21	Clade 1	0
	ERR256928	21	Clade 1	0
	ERR256929	21	Clade 1	0
	ERR256930	2	Clade 1	0
	ERR256931	161	Clade 5	0
	ERR256932	161	Clade 5	0
	ERR256933	161	Clade 5	0
	ERR256934	15	Clade 1	0
	ERR256935	15	Clade 1	0
	ERR256936	2	Clade 1	0
	ERR256937	15	Clade 1	0
	ERR256938	2	Clade 1	0
	ERR256939	15	Clade 1	0
	ERR256940	26	Clade 1	0
	ERR256941	2	Clade 1	0
	ERR256942	15	Clade 1	0
	ERR256943	56	Clade 1	0
	ERR256944	2	Clade 1	0
	ERR256945	49	Clade 1	0
	ERR256946	2	Clade 1	0
	ERR256948	14	Clade 1	0
	ERR256949	8	Clade 1	0
	ERR256950	8	Clade 1	0
	ERR256951	44	Clade 1	0
	ERR256952	15	Clade 1	0
	ERR256953	8	Clade 1	0
	ERR256954	2	Clade 1	0
	ERR256955	49	Clade 1	0
	ERR256956	15	Clade 1	0
	ERR256957	8	Clade 1	0
	ERR256958	3	Clade 1	0
	ERR256959	15	Clade 1	0
	ERR256960	3	Clade 1	0
	ERR256961	6	Clade 1	0
	ERR256962	11	Clade 5	0
	ERR256963	15	Clade 1	0
	ERR256964	3	Clade 1	0
	ERR256965	5	Clade 3	0
	ERR256966	29	Clade 1	0
	ERR256967	3	Clade 1	0
	ERR256968	49	Clade 1	0
	ERR256969	3	Clade 1	0
	ERR256970	56	Clade 1	0
	ERR256971	3	Clade 1	0
	ERR256972	2	Clade 1	0
	ERR256973	2	Clade 1	0
	ERR256974	2	Clade 1	0
	ERR256975	2	Clade 1	0
	ERR256976	2	Clade 1	0
	ERR256977	2	Clade 1	0
	ERR256978	2	Clade 1	0
	ERR256979	2	Clade 1	0
	ERR256980	11	Clade 5	0
	ERR256981	11	Clade 5	0
	ERR256982	11	Clade 5	0
	ERR256983	11	Clade 5	0
	ERR256984	11	Clade 5	0
	ERR256985	11	Clade 5	0
	ERR256986	11	Clade 5	0
	ERR256987	11	Clade 5	0
	ERR256988	11	Clade 5	0
	ERR256989	11	Clade 5	0
[truncated: 10,100 more rows]

## Sheet: 1c
	Table S3 New STs identified in this study
	ST	Clade	adk	atpA	dxr	glyA	recA	sodA	tpi
	633	2	1	1	1	1	1	3	5
	634	4	11	7	14	42	6	20	15
	635	4	11	7	10	42	6	20	10
	636	1	1	11	25	34	1	1	1
	637	CRYP	15	30	28	38	21	36	30
	638	2	1	5	9	37	1	1	78
	639	1	4	1	2	1	3	1	1
	640	1	1	1	2	3	4	3	1
	641	CRYP	13	46	22	33	18	31	26
	642	2	37	5	11	23	1	3	1
	643	CRYP	13	46	22	31	18	32	26
	644	CRYP	13	46	22	31	18	32	28
	645	1	1	1	2	1	1	3	46
	646	1	1	1	2	9	1	22	2
	647	1	2	1	6	85	8	5	3
	648	1	20	2	2	1	1	23	1
	649	CRYP	13	46	22	40	17	32	60
	650	4	3	7	14	8	6	25	10
	651	2	1	1	11	5	1	33	2
	652	2	1	1	11	9	1	3	2
	653	1	1	1	6	3	1	1	6
	654	1	21	1	7	6	1	1	1
	655	1	1	1	53	1	5	3	1
	656	1	1	1	2	1	5	60	3
	657	1	1	1	6	1	4	1	4
	658	4	3	7	14	8	6	2	37
	659	1	1	1	7	1	4	3	4
	CRYP, ST belongs to cryptic clades

## Sheet: 1d
	Table S4 Assignments and reassignments of STs and clades
	ST	Clade	ST	Clade	ST	Clade	ST	Clade
	105	1>2†	384	1>2†	579	1*	591	1*
	175	2>1†	385	1>2†	580	1*	592	4*
	210	1*	479	1*	581	1*	593	4*
	211	1*	495	1>2†	582	1*	594	4*
	274	1*	521	1>2†	583	1*	595	4*
	281	1*	535	1*	584	2*	606	1>2†
	282	1*	573	2*	585	1*	612	1>2†
	283	4*	574	2*	586	1*	633	1>2†
	284	1*	575	1*	587	3*	646	2>1†
	304	1*	576	2*	588	3*
	330	1>2†	577	1*	589	3*
	377	1*	578	1*	590	3*
	*assignment of clade; †reassignment of clade.

## Sheet: 1e
	Table S5 Comparative analysis of unique MLST alleles per clade
	MLST allele	N unique clade-specific alleles/total alleles assigned to clade (%)
		C1	C2	C3	C4	C5	Cryptic
	adk	13/18 (72.2)	6/8 (75.0)	2/3 (66.7)	7/8 (87.5)	3/6 (50.0)	18/19 (94.7)
	atpA	16/22 (72.7)	3/6 (50.0)	1/3 (33.3)	5/9 (55.6)	4/4 (100.0)	26/26 (100.0)
	dxr	20/27 (74.1)	3/7 (42.9)	0/3 (0.0)	5/11 (45.5)	3/3 (100.0)	20/21 (95.2)
	glyA	20/33 (60.6)	7/14 (50.0)	1/3 (33.3)	12/16 (75.0)	8/11 (72.7)	26/28 (92.9)
	recA	12/18 (66.7)	1/4 (25.0)	2/4 (50.0)	6/7 (85.7)	2/3 (85.7)	19/20 (95.0)
	sodA	23/32 (71.9)	3/8 (37.5)	2/4 (50.0)	8/12 (66.7)	6/6 (100.0)	18/19 (94.7)
	tpi	17/27 (63.0)	6/12 (50.0)	2/6 (33.3)	8/17 (47.1)	9/10 (90.0)	27/29 (93.1)
	Median unique alleles (%)	71.9	50	33.3	66.7	90	94.7

## Sheet: 1f
	Table S6 ST3 (C1) vs. all clades (FastANI)
	Clade	N	Median	Min	Max	SD	IQR1	IQR3
	C1	148	99.15	97.11	99.81	0.3	99.02	99.24
	C2	35	98.65	98.27	98.82	0.12	98.6	98.7
	C3	7	97.89	97.28	97.99	0.27	97.53	97.92
	C4	34	97.8	97.23	98.08	0.14	97.73	97.88
	C5	18	96.1	95.94	96.22	0.08	96.04	96.17
	C-II	3	93.65	93.58	93.85	0.11	93.61	93.75
	C-I	12	91.03	90.89	91.14	0.07	90.98	91.08
	C-III	2	89.1	89.06	89.14	0.04	89.08	89.12
	Table S7 ST3 (C1) vs. all clades (PYANI- ANIm)
	Clade	N	Median	Min	Max	SD	IQR1	IQR3
	C1	148	99.41	98.93	99.92	0.11	99.36	99.45
	C2	35	98.95	98.83	99.14	0.07	98.92	98.99
	C3	7	98.37	98.33	98.46	0.05	98.34	98.43
	C4	34	98.14	98.06	98.31	0.05	98.12	98.15
	C5	18	96.42	96.34	96.45	0.03	96.4	96.43
	C-II	3	94	93.98	94.12	0.06	93.99	94.06
	C-I	12	91.58	91.5	91.61	0.03	91.56	91.59
	C-III	2	89.97	89.94	89.99	0.02	89.96	89.98
	Table S8 ST3 (C1) vs. all clades (PYANI- ANIb)
	Clade	N	Median	Min	Max	SD	IQR1	IQR3
	C1	148	99.26	98.64	99.76	0.15	99.17	99.33
	C2	35	98.79	98.62	99.1	0.09	98.73	98.83
	C3	7	98.09	97.97	98.25	0.09	98.05	98.13
	C4	34	97.97	97.78	98.24	0.1	97.91	98.03
	C5	18	96.24	96.17	96.37	0.05	96.21	96.29
	C-II	3	93.75	93.73	93.95	0.1	93.74	93.85
	C-I	12	91.13	91.02	91.36	0.1	91.04	91.18
	C-III	2	89.18	89.06	89.3	0.12	89.12	89.24
	Table S9 ST11 (C5) vs. all clades (FastANI)
	Clade	N	Median	Min	Max	SD	IQR1	IQR3
	C1	149	96.15	93.99	96.4	0.27	96.07	96.19
	C2	35	96.165	95.57	96.27	0.13	96.13	96.19
	C3	7	96.305	95.79	96.38	0.26	95.85	96.34
	C4	34	96.202	95.4	96.34	0.2	96.14	96.26
	C5	17	99.352	99.28	99.95	0.23	99.3	99.44
	C-II	3	93.586	93.52	93.73	0.09	93.56	93.66
	C-I	12	91.042	90.8	91.11	0.08	91	91.08
	C-III	2	89.195	89.19	89.2	0	89.19	89.2
	Table S10 ST181 (C-I) vs. all clades (FastANI)
	Clade	N	Median	Min	Max	SD	IQR1	IQR3
	C1	149	91.06	89.73	91.34	0.2	91.02	91.12
	C2	35	91.1	90.84	91.84	0.16	91.04	91.15
	C3	7	91.15	90.79	91.2	0.14	91.02	91.16
	C4	34	91.07	90.9	91.5	0.09	91.03	91.1
	C5	18	90.95	90.83	91.05	0.06	90.92	91.02
	C-II	3	91.6	91.49	91.71	0.09	91.54	91.65
	C-I	11	99.06	98.49	99.14	0.2	98.88	99.11
	C-III	2	89.09	89.08	89.09	0.01	89.08	89.09
	Table S11 ST200 (C-II) vs. all clades (FastANI)
	Clade	N	Median	Min	Max	SD	IQR1	IQR3
	C1	149	93.5	91.89	93.75	0.21	93.44	93.54
	C2	35	93.52	93.23	93.91	0.11	93.47	93.55
	C3	7	93.52	93.26	93.6	0.14	93.38	93.58
	C4	34	93.62	93.44	93.74	0.07	93.57	93.66
	C5	18	93.43	93.27	93.59	0.08	93.4	93.44
	C-II	2	98.74	98.61	98.86	0.13	98.68	98.8
	C-I	12	91.5	91.41	91.62	0.08	91.42	91.59
	C-III	2	89.71	89.67	89.75	0.04	89.69	89.73
	Table S12 ST369 (C-III) vs. all clades (FastANI)
	Clade	N	Median	Min	Max	SD	IQR1	IQR3
	C1	149	89.32	88.19	89.64	0.17	89.26	89.36
	C2	35	89.34	89.07	90.39	0.2	89.29	89.38
	C3	7	89.33	89.2	89.44	0.08	89.3	89.41
	C4	34	89.29	89.18	89.98	0.15	89.24	89.32
	C5	18	89.24	89.09	89.41	0.08	89.21	89.29
	C-II	3	89.93	89.85	89.94	0.04	89.89	89.94
	C-I	12	89.22	89.1	89.47	0.09	89.2	89.24
	C-III	1	98.64	98.64	98.64	0	98.64	98.64

## Sheet: 1g
	Table S13 ANI analysis for cryptic STs vs. NCBI Refseq database, n=5866
	Reference	Species	ANI (%)
	ST181	Clostridioides difficile ATCC 9689 = DSM 1296 (GCF_001077535.1_ASM107753v2)	91.09
	(C-I)	Clostridioides difficile (GCF_002080065.1_ASM208006v1)	91.03
		Clostridioides difficile (GCF_003697245.1_ASM369724v1)	91.03
		Clostridioides difficile (GCF_002073735.2_ASM207373v2)	91.01
		Clostridioides difficile 630 (GCF_000009205.2_ASM920v2)	91
		Clostridioides difficile (GCF_003095695.1_ASM309569v1)	90.99
		Clostridioides difficile (GCF_003095675.1_ASM309567v1)	90.97
		Clostridioides difficile (GCF_009362915.1_ASM936291v1)	90.94
		Clostridioides difficile (GCF_003697225.1_ASM369722v1)	90.91
		Paeniclostridium sordellii (GCF_002865995.1_ASM286599v1)	77.76
	ST200	Clostridioides difficile (GCF_003095675.1_ASM309567v1)	93.61
	(C-II)	Clostridioides difficile (GCF_002080065.1_ASM208006v1)	93.59
		Clostridioides difficile (GCF_003095695.1_ASM309569v1)	93.59
		Clostridioides difficile (GCF_003697245.1_ASM369724v1)	93.58
		Clostridioides difficile 630 (GCF_000009205.2_ASM920v2)	93.53
		Clostridioides difficile (GCF_009362915.1_ASM936291v1)	93.52
		Clostridioides difficile ATCC 9689 = DSM 1296 (GCF_001077535.1_ASM107753v2)	93.52
		Clostridioides difficile (GCF_002073735.2_ASM207373v2)	93.43
		Clostridioides difficile (GCF_003697225.1_ASM369722v1)	93.39
		Paeniclostridium sordellii (GCF_002865995.1_ASM286599v1)	77.85
	ST369	Clostridioides difficile (GCF_002073735.2_ASM207373v2)	89.4
	(C-III)	Clostridioides difficile (GCF_002080065.1_ASM208006v1)	89.34
		Clostridioides difficile (GCF_003697245.1_ASM369724v1)	89.32
		Clostridioides difficile 630 (GCF_000009205.2_ASM920v2)	89.31
		Clostridioides difficile (GCF_009362915.1_ASM936291v1)	89.24
		Clostridioides difficile (GCF_003095675.1_ASM309567v1)	89.23
		Clostridioides difficile ATCC 9689 = DSM 1296 (GCF_001077535.1_ASM107753v2)	89.22
		Clostridioides difficile (GCF_003697225.1_ASM369722v1)	89.19
		Clostridioides difficile (GCF_003095695.1_ASM309569v1)	89.18
		Paeniclostridium sordellii (GCF_002865995.1_ASM286599v1)	77.86

## Sheet: 1h
	Table S14 Pan-GWAS results (Scoary), n=142
	Clade	Description	Gene	Tandem	KO codes	BLASTP Acc.	KEGG Orthology (Primary)	KEGG Orthology (Secondary)	Sensitivity (GWAS)	Specificity (GWAS)	P values (GWAS)	Databases
	C3	Peptide/nickel transport system permease protein	appA	SRR6009012_03284	K02035	-	09183 Signalling and cellular processes	02000 Transporters	100	98.8142	0.000999001	Ghost/BLAST/Kofam
	C3	Peptide/nickel transport system permease protein	appB	SRR6009012_03285	K02033	-	09183 Signalling and cellular processes	02000 Transporters	100	98.8142	0.000999001	Ghost/BLAST/Kofam
	C3	Peptide/nickel transport system permease protein	appC	SRR6009012_03286	K02034	-	09183 Signalling and cellular processes	02000 Transporters	100	98.8142	0.000999001	Ghost/BLAST/Kofam
	C3	Peptide/nickel transport system ATP-binding protein	ddpD	SRR6009012_03287	K02031	-	09183 Signalling and cellular processes	02000 Transporters	100	98.8142	0.000999001	Ghost/BLAST/Kofam
	C3	Oligopeptide transport system ATP-binding protein	oppF	SRR6009012_03288	K02032	-	09183 Signalling and cellular processes	02000 Transporters	100	98.8142	0.000999001	Ghost/BLAST/Kofam
	C5	Zinc transport system substrate-binding protein	znuA	SRR6009820_01459	K09815	-	09183 Signalling and cellular processes	02000 Transporters	100	97.5207	0.000999001	Ghost/BLAST/Kofam
	C5	Rrf2 family transcriptional regulator	-	SRR6009820_01463	N/A	WP_003422410.1	09182 Genetic information processing	03000 Transcription factors	100	97.9339	0.000999001	Ghost/Blast/Kofam/BLASTP
	C5	Fur family transcriptional regulator, ferric uptake regulator	furB	SRR6009820_01458	K03711	-	09182 Genetic information processing	03000 Transcription factors	100	98.3471	0.017982	Ghost/BLAST/Kofam
	C5	Fe-S-binding protein	yeiR	SRR6009820_01462	N/A	WP_107614699.1	09183 Signalling and cellular processes	02000 Transporters	100	98.3471	0.02997	Ghost/Blast/Kofam/BLASTP
	C5	Transcriptional regulator, LysR family	-		N/A	EFH14860.1	09182 Genetic information processing	03000 Transcription factors	100	99.1736	0.003996	Ghost/Blast/Kofam/BLASTP
	C5	Hippurate hydrolase	hipO	SRR6009820_03514	K01451	-	09181 Metabolism	01002 Peptidases and inhibitors	100	99.1736	0.002997	Ghost/BLAST/Kofam
	C5	MFS transporter	-		N/A	WP_054271337.1	09183 Signalling and cellular processes	02000 Transporters	100	99.5868	0.046953	Ghost/Blast/Kofam/BLASTP
	C5	Sigma 54-interacting transcriptional regulator	-	SRR6009820_03513	N/A	NJI79143.1	09182 Genetic information processing	03000 Transcription factors	100	99.5868	0.04995	Ghost/Blast/Kofam/BLASTP
	C-I	NitT/TauT family transport system substrate-binding protein	ABC.SN.S		K02051	-	09183 Signalling and cellular processes	02000 Transporters	100	97.5806	0.025974	Ghost/BLAST/Kofam
	C-I	Fluoride exporter	crcB, FEX	no, but matches CR	K06199	-	09183 Signalling and cellular processes	02000 Transporters	100	97.5806	0.01998	Ghost/BLAST/Kofam
	C-I	MarR family transcriptional regulator	-	SRR3654510_00514	N/A	WP_054271457.1	09182 Genetic information processing	03000 Transcription factors	100	98.7903	0.001998	Ghost/Blast/Kofam/BLASTP
	C-I	Aminobenzoyl-glutamate utilization protein B	abgB	SRR3654510_00515	K12941	-	09181 Metabolism	01002 Peptidases and inhibitors	100	98.7903	0.001998	Ghost/BLAST/Kofam
	C-I	Putative signalling protein	-	SRR3654510_00516	N/A	WP_054269906.1	09183 Signalling and cellular processes	02000 Transporters	100	98.7903	0.002997	Ghost/Blast/Kofam/BLASTP
	C-I	Putative permease	-		N/A	WP_074178389.1	09183 Signalling and cellular processes	02000 Transporters	100	98.7903	0.024975	Ghost/Blast/Kofam/BLASTP
	C-I	P-type Ca2+ transporter type 2C [EC:7.2.2.10]	ATP2C		K01537	-	09183 Signalling and cellular processes	02000 Transporters	100	98.7903	0.001998	Ghost/BLAST/Kofam
	C-I	Putative permease	-		N/A	WP_107594866.1	09183 Signalling and cellular processes	02000 Transporters	100	98.7903	0.000999001	Ghost/Blast/Kofam/BLASTP
	C-I	Putative S-methylcysteine transport system permease protein	yxeN		K16962	-	09183 Signalling and cellular processes	02000 Transporters	100	98.7903	0.028971	Ghost/BLAST/Kofam
	C-I	Putative diguanylate phosphodiesterase/EAL domain-containing protein	-		N/A	WP_054269906.1	09130 Environmental information processing	02022 Two-component system	100	99.5968	0.022977	Ghost/Blast/Kofam/BLASTP
	C-II	Beta-glucoside PTS system EIICBA component [EC:2.7.1.-]	bglF, bglP		K02757	-	09183 Signalling and cellular processes	02000 Transporters	100	99.6109	0.001998	Ghost/BLAST/Kofam
	C-II	RNA polymerase sigma-70 factor, ECF subfamily	rpoE		K03088	-	09182 Genetic information processing	03000 Transcription factors	100	99.6109	0.026973	Ghost/BLAST/Kofam
	C-II	Fructoselysine/glucoselysine PTS system EIIC component	gfrC		K19508	-	09183 Signalling and cellular processes	02000 Transporters	100	99.6109	0.000999001	Ghost/BLAST/Kofam
	C-II	TetR/AcrR family transcriptional regulator	-		N/A	WP_107595508.1	09182 Genetic information processing	03000 Transcription factors	100	100	0.034965	Ghost/Blast/Kofam/BLASTP
	C-II	Fatty-acid peroxygenase [EC:1.11.2.4]	CYP152A		K15629	-	09181 Metabolism	00199 Cytochrome P450	100	100	0.037962	Ghost/BLAST/Kofam
	C-II	Putative permease	-	SRR3654506_01443	N/A	WP_107594866.1	09183 Signalling and cellular processes	02000 Transporters	100	100	0.027972	Ghost/Blast/Kofam/BLASTP
	C-II	Aspartate aminotransferase [EC:2.6.1.1]	aspB	SRR3654506_01444	K00812	-	09181 Metabolism	01007 Amino acid related enzymes	100	100	0.036963	Ghost/BLAST/Kofam
	C-II	4-hydroxy 2-oxovalerate aldolase [EC:4.1.3.39]	mhpE	SRR3654506_03109	K01666	-	09181 Metabolism	00360 Phenylalanine metabolism	100	100	0.030969	Ghost/BLAST/Kofam
	C-II	Sigma 54-interacting transcriptional regulator	-	SRR3654506_03110	N/A	WP_107595632.1	09182 Genetic information processing	03000 Transcription factors	100	100	0.031968	Ghost/Blast/Kofam/BLASTP
	C-II	LysR family transcriptional regulator, flagellar master operon regulator	hdfR	SRR3654506_03111	K3773	-	09182 Genetic information processing	03000 Transcription factors	100	100	0.041958	Ghost/BLAST/Kofam
	C-II	LysR family transcriptional regulator	-	SRR3654506_03112	N/A	WP_054274806.1	09182 Genetic information processing	03000 Transcription factors	100	100	0.02997	Ghost/Blast/Kofam/BLASTP
	C-III	LysR family transcriptional regulator, salicylic acid-responsive activator of bsdBCD	bsdA		K21755	-	09182 Genetic information processing	03000 Transcription factors	100	98.062	0.012987	Ghost/BLAST/Kofam
	C-III	ATP-binding cassette, subfamily B, bacterial	ABCB-BAC		K06147	-	09183 Signalling and cellular processes	02000 Transporters	100	98.062	0.015984	Ghost/BLAST/Kofam
	C-III	TetR/AcrR family transcriptional regulator, fatty acid metabolism regulator protein	ysiA, fadR		K13770	-	09182 Genetic information processing	03000 Transcription factors	100	98.4496	0.027972	Ghost/BLAST/Kofam
	C-III	Putative ABC transport system ATP-binding protein	ABC.CD.A		K02003	-	09183 Signalling and cellular processes	02000 Transporters	100	98.8372	0.000999001	Ghost/BLAST/Kofam
	C-III	Two-component system, LytTR family, response regulator AgrA	agrA		K07707	-	09130 Environmental information processing	02022 Two-component system	100	98.8372	0.000999001	Ghost/BLAST/Kofam
	C-III	Cell wall-binding cysteine protease (Cwp84-like)	-		N/A	WP_054271362.1	09181 Metabolism	01007 Amino acid related enzymes	100	99.6124	0.001998	Ghost/Blast/Kofam/BLASTP
	C-III	Flavodoxin family protein	-	ERR2215981_01699	N/A	WP_021385824.1	09181 Metabolism	00720 Carbon fixation	100	99.6124	0.016983	Ghost/Blast/Kofam/BLASTP
	C-III	Two-component system, OmpR family, response regulator VanR	vanRB	ERR2215981_01937	K18344	-	09130 Environmental information processing	02022 Two-component system	100	99.6124	0.002997	Ghost/BLAST/Kofam
	C-III	Two-component system, OmpR family, sensor histidine kinase VanS [EC:2.7.13.3]	vanSB	ERR2215981_01938	K18345	-	09181 Metabolism	01001 Protein kinases	100	99.6124	0.002997	Ghost/BLAST/Kofam
	C-III	MFS transporter, DHA3 family, macrolide efflux protein	mef	ERR2215981_00066	K08217	-	09183 Signalling and cellular processes	02000 Transporters	100	100	0.011988	Ghost/BLAST/Kofam
	C-III	MerR family transcriptional regulator, activator of bmr gen	bmrR	ERR2215981_00067	K19575	-	09182 Genetic information processing	03000 Transcription factors	100	100	0.021978	Ghost/BLAST/Kofam
	C-III	Heterodisulfide reductase subunit D [EC:1.8.98.1]	hdrD	ERR2215981_00189	K08264	-	09181 Metabolism	00680 Methane metabolism	100	100	0.015984	Ghost/BLAST/Kofam
	C-III	CDP-L-myo-inositol myo-inositolphosphotransferase	dipps	ERR2215981_00190	K07291	-	09181 Metabolism	00562 Inositol phosphate metabolism	100	100	0.017982	Ghost/BLAST/Kofam
	C-III	Putative spermidine/putrescine transport system substrate-binding protein	ABC.SP.S	ERR2215981_00191	K02055	-	09183 Signalling and cellular processes	02000 Transporters	100	100	0.018981	Ghost/BLAST/Kofam
	C-III	Putative spermidine/putrescine transport system permease protein	ABC.SP.P1	ERR2215981_00192	K02054	-	09183 Signalling and cellular processes	02000 Transporters	100	100	0.012987	Ghost/BLAST/Kofam
	C-III	Putative spermidine/putrescine transport system permease protein	ABC.SP.P	ERR2215981_00193	K02053	-	09183 Signalling and cellular processes	02000 Transporters	100	100	0.018981	Ghost/BLAST/Kofam
	C-III	Spermidine/putrescine transport system ATP-binding protein [EC:7.6.2.11]	potA	ERR2215981_00194	K11072	-	09183 Signalling and cellular processes	02000 Transporters	100	100	0.017982	Ghost/BLAST/Kofam
	C-III	Shikimate dehydrogenase [EC:1.1.1.25]	aroE		K00014	-	09181 Metabolism	00360 Phenylalanine metabolism	100	100	0.00899101	Ghost/BLAST/Kofam
	C-III	7,8-dihydropterin-6-yl-methyl-4-(beta-D-ribofuranosyl)aminobenzene 5'-phosphate synthase [EC:2.5.1.105]	K06897		K06897	-	09181 Metabolism	00790 Folate biosynthesis	100	100	0.016983	Ghost/BLAST/Kofam
	C-III	Peptide chain release factor 3	prfC		K02837	-	09182 Genetic information processing	03000 Transcription factors	100	100	0.014985	Ghost/BLAST/Kofam
	C-III	Two-component system, NarL family, secretion system response regulator SalR	salR	ERR2215981_01033	K14989	-	09130 Environmental information processing	02022 Two-component system	100	100	0.016983	Ghost/BLAST/Kofam
	C-III	Two-component system, NarL family, secretion system sensor histidine kinase SalK	salK	ERR2215981_01034	K14988	-	09181 Metabolism	01001 Protein kinases	100	100	0.023976	Ghost/BLAST/Kofam
	C-III	Putative ABC transport system permease protein	ABC.CD.P	ERR2215981_01035	K02004	-	09183 Signalling and cellular processes	02000 Transporters	100	100	0.012987	Ghost/BLAST/Kofam
	C-III	putative ATP-dependent endonuclease of the OLD family	ybjD		K07459	-	09182 Genetic information processing	99976 Replication and repair	100	100	0.015984	Ghost/BLAST/Kofam
	C-III	Chromate transporter	chrA	ERR2215981_01074	K07240	-	09183 Signalling and cellular processes	02000 Transporters	100	100	0.010989	Ghost/BLAST/Kofam
	C-III	Chromate transporter	-	ERR2215981_01075	N/A	WP_147552419.1	09183 Signalling and cellular processes	02000 Transporters	100	100	0.015984	Ghost/Blast/Kofam/BLASTP
	C-III	LysR family transcriptional regulator, transcriptional activator of the cysJI operon	cysL	ERR2215981_01076	K21900	-	09182 Genetic information processing	03000 Transcription factors	100	100	0.016983	Ghost/BLAST/Kofam
	C-III	ABC-2 type transport system ATP-binding protein	ABC-2.A		K01990	-	09183 Signalling and cellular processes	02000 Transporters	100	100	0.00999001	Ghost/BLAST/Kofam
	C-III	DNA-3-methyladenine glycosylase I [EC:3.2.2.20]	tag		K01246	-	09182 Genetic information processing	99976 Replication and repair	100	100	0.018981	Ghost/BLAST/Kofam
	C-III	GntR family transcriptional regulator	ytrA		K07979	-	09182 Genetic information processing	03000 Transcription factors	100	100	0.014985	Ghost/BLAST/Kofam
	C-III	2',3'-cyclic-nucleotide 2'-phosphodiesterase / 3'-nucleotidase [EC:3.1.4.16 3.1.3.6]	cpdB		K01119	-	09181 Metabolism	00230 Purine metabolism	100	100	0.021978	Ghost/BLAST/Kofam
	C-III	Multidrug/hemolysin transport system ATP-binding protein	ABC-2.CYL.A		K11050	-	09183 Signalling and cellular processes	02000 Transporters	100	100	0.016983	Ghost/BLAST/Kofam
	C-III	Two-component system, NarL family, sensor histidine kinase EvgS	evgS, bvgS		K07679	-	09130 Environmental information processing	02022 Two-component system	100	100	0.023976	Ghost/BLAST/Kofam
	C-III	ATP-binding cassette, subfamily F, member 3	ABCF3		K06158	-	09182 Genetic information processing	03012 Translation factors	100	100	0.025974	Ghost/BLAST/Kofam
	C-III	Retinol dehydrogenase 12 [EC:1.1.1.300]	RDH12		K11153	-	09181 Metabolism	00830 Retinol metabolism	100	100	0.00799201	Ghost/BLAST/Kofam
	C-III	TetR/AcrR family transcriptional regulator, transcriptional repressor for nem operon	nemR	ERR2215981_01459	K16137	-	09182 Genetic information processing	03000 Transcription factors	100	100	0.020979	Ghost/BLAST/Kofam
	C-III	dTDP-L-oleandrosyltransferase [EC:2.4.1.-]	aveBI	ERR2215981_01460	K14375	-	09181 Metabolism	01008 Polyketide biosynthesis	100	100	0.015984	Ghost/BLAST/Kofam
	C-III	Acylglycerol lipase [EC:3.1.1.23]	MGLL		K01054	-	09181 Metabolism	00561 Glycerolipid metabolism	100	100	0.00799201	Ghost/BLAST/Kofam
	C-III	Nucleobase:cation symporter-2, NCS2 family	TC.NCS2	ERR2215981_01698	K03458	-	09183 Signalling and cellular processes	02000 Transporters	100	100	0.015984	Ghost/BLAST/Kofam
	C-III	Helix-turn-helix transcriptional regulator	-		N/A	WP_054269339.1	09182 Genetic information processing	03000 Transcription factors	100	100	0.016983	Ghost/Blast/Kofam/BLASTP
	C-III	Two-component system, OmpR family, lantibiotic biosynthesis sensor histidine kinase NisK/SpaK [EC:2.7.13.3]	nisK		K20487	-	09181 Metabolism	01001 Protein kinases	100	100	0.012987	Ghost/BLAST/Kofam
	C-III	Iron complex transport system permease protein	ABC.FEV.P	ERR2215981_01856	K02015	-	09183 Signalling and cellular processes	02000 Transporters	100	100	0.00999001	Ghost/BLAST/Kofam
	C-III	Iron complex transport system ATP-binding protein [EC:7.2.2.-]	ABC.FEV.A	ERR2215981_01857	K02013	-	09183 Signalling and cellular processes	02000 Transporters	100	100	0.013986	Ghost/BLAST/Kofam
	C-III	Iron complex transport system substrate-binding protein	ABC.FEV.S	ERR2215981_01858	K02016	-	09183 Signalling and cellular processes	02000 Transporters	100	100	0.01998	Ghost/BLAST/Kofam
	C-III	Hydrogenase nickel incorporation protein HypB	hypB	ERR2215981_01859	K04652	-	09182 Genetic information processing	03110 Chaperones and folding catalysts	100	100	0.020979	Ghost/BLAST/Kofam
	C-III	Putative ABC transport system ATP-binding protein	yxdL	ERR2215981_01860	K11635	-	09130 Environmental information processing	02022 Two-component system	100	100	0.014985	Ghost/BLAST/Kofam
	C-III	Class I SAM-dependent methyltransferase	-	ERR2215981_01862	N/A	WP_052232865.1	09182 Genetic information processing	03000 Transcription factors	100	100	0.015984	Ghost/Blast/Kofam/BLASTP
	C-III	Peptide/nickel transport system substrate-binding protein	ABC.PE.S	ERR2215981_01863	K02035	-	09183 Signalling and cellular processes	02000 Transporters	100	100	0.016983	Ghost/BLAST/Kofam
	C-III	Peptide/nickel transport system permease protein	ABC.PE.P	ERR2215981_01864	K02033	-	09183 Signalling and cellular processes	02000 Transporters	100	100	0.016983	Ghost/BLAST/Kofam
	C-III	Peptide/nickel transport system permease protein	ABC.PE.P1	ERR2215981_01865	K02034	-	09183 Signalling and cellular processes	02000 Transporters	100	100	0.011988	Ghost/BLAST/Kofam
	C-III	Peptide/nickel transport system ATP-binding protein	ddpD	ERR2215981_01866	K02031	-	09183 Signalling and cellular processes	02000 Transporters	100	100	0.016983	Ghost/BLAST/Kofam
	C-III	Oligopeptide transport system ATP-binding protein	oppF	ERR2215981_01867	K10823	-	09183 Signalling and cellular processes	02000 Transporters	100	100	0.022977	Ghost/BLAST/Kofam
	C-III	Class I SAM-dependent methyltransferase	-	ERR2215981_01868	N/A	WP_021386104.1	09182 Genetic information processing	03000 Transcription factors	100	100	0.012987	Ghost/Blast/Kofam/BLASTP
	C-III	TVP38/TMEM64 family protein	ydjZ		N/A	WP_027701931.1	09183 Signalling and cellular processes	02000 Transporters	100	100	0.017982	Ghost/Blast/Kofam/BLASTP
	C-III	Nucleoside phosphorylase	-		N/A	WP_148511005.1	09181 Metabolism	00230 Purine metabolism	100	100	0.00999001	Ghost/Blast/Kofam/BLASTP
	C-III	NitT/TauT family transport system ATP-binding protein	ABC.SN.A		K02049	-	09183 Signalling and cellular processes	02000 Transporters	100	100	0.015984	Ghost/BLAST/Kofam
	C-III	NitT/TauT family transport system permease protein	ABC.SN.P		K02050	-	09183 Signalling and cellular processes	02000 Transporters	100	100	0.011988	Ghost/BLAST/Kofam
	C-III	Cobalamin biosynthesis protein P47K	-	ERR2215981_01993	N/A	WP_099336107.1	09181 Metabolism	09108 Metabolism of cofactors and vitamins	100	100	0.023976	Ghost/Blast/Kofam/BLASTP
	C-III	ATP-binding cassette domain-containing protein	-	ERR2215981_01994	N/A	WP_099336108.1	09183 Signalling and cellular processes	02000 Transporters	100	100	0.018981	Ghost/Blast/Kofam/BLASTP
	C-III	HTH-type transcriptional regulator, cell division transcriptional repressor	dicA		K22300	-	09182 Genetic information processing	03000 Transcription factors	100	100	0.018981	Ghost/BLAST/Kofam
	C-III	Ethanolamine kinase [EC:2.7.1.82]	ETNK, EKI	ERR2215981_02012	K00894	-	09181 Metabolism	00564 Glycerophospholipid metabolism	100	100	0.020979	Ghost/BLAST/Kofam
	C-III	Agmatinase [EC:3.5.3.11]	speB	ERR2215981_02014	K01480	-	09181 Metabolism	00330 Arginine and proline metabolism	100	100	0.022977	Ghost/BLAST/Kofam
	C-III	1-propanol dehydrogenase	pduQ	ERR2215981_02015	K13921	-	09181 Metabolism	00640 Propanoate metabolism	100	100	0.020979	Ghost/BLAST/Kofam
	C-III	Ethanolamine utilization protein EutS	eutS	ERR2215981_02016	K04031	-	09181 Metabolism	00564 Glycerophospholipid metabolism	100	100	0.016983	Ghost/BLAST/Kofam
	C-III	Ethanolamine utilization protein EutP	eutP	ERR2215981_02017	K04029	-	09181 Metabolism	00564 Glycerophospholipid metabolism	100	100	0.013986	Ghost/BLAST/Kofam
	C-III	Ethanolamine ammonia-lyase large subunit [EC:4.3.1.7]	eutB	ERR2215981_02019	K03735	-	09181 Metabolism	00564 Glycerophospholipid metabolism	100	100	0.015984	Ghost/BLAST/Kofam
	C-III	Ethanolamine ammonia-lyase small subunit [EC:4.3.1.7]	eutC	ERR2215981_02020	K03736	-	09181 Metabolism	00564 Glycerophospholipid metabolism	100	100	0.013986	Ghost/BLAST/Kofam
	C-III	Ethanolamine utilization protein EutL	eutL	ERR2215981_02021	K04026	-	09181 Metabolism	00564 Glycerophospholipid metabolism	100	100	0.016983	Ghost/BLAST/Kofam
	C-III	Ethanolamine utilization protein EutM	eutM	ERR2215981_02022	K04027	-	09181 Metabolism	00564 Glycerophospholipid metabolism	100	100	0.017982	Ghost/BLAST/Kofam
	C-III	Acetaldehyde dehydrogenase (acetylating) [EC:1.2.1.10]	E1.2.1.10	ERR2215981_02023	K00132	-	09181 Metabolism	00620 Pyruvate metabolism	100	100	0.012987	Ghost/BLAST/Kofam
	C-III	Putative phosphotransacetylase [EC:2.3.1.8]	K15024	ERR2215981_02026	K15024	-	09181 Metabolism	00620 Pyruvate metabolism	100	100	0.022977	Ghost/BLAST/Kofam
	C-III	Ethanolamine utilization protein EutN	eutN	ERR2215981_02028	K04028	-	09181 Metabolism	00564 Glycerophospholipid metabolism	100	100	0.00899101	Ghost/BLAST/Kofam
	C-III	Ethanolamine utilization protein EutQ	eutQ	ERR2215981_02029	K04030	-	09181 Metabolism	00564 Glycerophospholipid metabolism	100	100	0.014985	Ghost/BLAST/Kofam
	C-III	TfoX/Sxy family protein	-	ERR2215981_02032	N/A	WP_095173711.1	09183 Signalling and cellular processes	99993 Cell motility	100	100	0.01998	Ghost/Blast/Kofam/BLASTP
	C-III	MarR family protein	-		N/A	EQF26658.1	09182 Genetic information processing	03000 Transcription factors	100	100	0.022977	Ghost/Blast/Kofam/BLASTP
	C-III	Putative endopeptidase [EC:3.4.24.-]	pepO		K07386	-	09181 Metabolism	01002 Peptidases and inhibitors	100	100	0.011988	Ghost/BLAST/Kofam
	C-III	Sugar O-acetyltransferase	-	ERR2215981_02070	N/A	WP_132283166.1	09181 Metabolism	00500 Starch and sucrose metabolism	100	100	0.015984	Ghost/Blast/Kofam/BLASTP
	C-III	1,3-propanediol dehydrogenase [EC:1.1.1.202]	dhaT	ERR2215981_02071	K00086	-	09181 Metabolism	00640 Propanoate metabolism	100	100	0.00899101	Ghost/BLAST/Kofam
	C-III	GNAT family N-acetyltransferase	-	ERR2215981_02074	N/A	WP_052430654.1	09181 Metabolism	01007 Amino acid related enzymes	100	100	0.016983	Ghost/Blast/Kofam/BLASTP
	C-III	Cation:H+ antiporter	yrbG		K07301	-	09183 Signalling and cellular processes	02000 Transporters	100	100	0.015984	Ghost/BLAST/Kofam
	C-III	LysR family transcriptional regulator, transcription activator of glutamate synthase operon	gltC		K09681	-	09182 Genetic information processing	03000 Transcription factors	100	100	0.026973	Ghost/BLAST/Kofam
	C-III	CoA-disulfide reductase [EC:1.8.1.14]	cdr	ERR2215981_02198	K08255	-	09181 Metabolism	01007 Amino acid related enzymes	100	100	0.015984	Ghost/BLAST/Kofam
	C-III	Sulfur-carrier protein adenylyltransferase/sulfurtransferase [EC:2.7.7.80 2.7.7.- 2.8.1.11 2.8.1.-]	moeZR, moeBR	ERR2215981_02199	K21147	-	09182 Genetic information processing	09123 Folding, sorting and degradation	100	100	0.021978	Ghost/BLAST/Kofam
	C-III	CRP/FNR family transcriptional regulator, anaerobic regulatory protein	fnr	ERR2215981_02202	K01420	-	09182 Genetic information processing	03000 Transcription factors	100	100	0.017982	Ghost/BLAST/Kofam
	C-III	NADP-reducing hydrogenase subunit HndD [EC:1.12.1.3]	hndD	ERR2215981_02203	K18332	-	09181 Metabolism	01007 Amino acid related enzymes	100	100	0.016983	Ghost/BLAST/Kofam
	C-III	MarR family transcriptional regulator	-		N/A	WP_012985884.1	09182 Genetic information processing	03000 Transcription factors	100	100	0.011988	Ghost/Blast/Kofam/BLASTP
	C-III	Multidrug efflux pump	mepA		K18908	-	09183 Signalling and cellular processes	02000 Transporters	100	100	0.015984	Ghost/BLAST/Kofam
	C-III	MerR family transcriptional regulator, aldehyde-responsive regulator	adhR		K21745	-	09182 Genetic information processing	03000 Transcription factors	100	100	0.021978	Ghost/BLAST/Kofam
	C-III	MerR family transcriptional regulator, copper efflux regulator	cueR		K19591	-	09182 Genetic information processing	03000 Transcription factors	100	100	0.018981	Ghost/BLAST/Kofam
	C-III	Two-component system, OmpR family, lantibiotic biosynthesis response regulator NisR/SpaR	nisR		K20488	-	09130 Environmental information processing	02022 Two-component system	100	100	0.012987	Ghost/BLAST/Kofam
	C-III	Murein DD-endopeptidase [EC:3.4.24.-]	mepM		K19304	-	09181 Metabolism	01002 Peptidases and inhibitors	100	100	0.012987	Ghost/BLAST/Kofam
	C-III	2-hydroxy-6-oxonona-2,4-dienedioate hydrolase [EC:3.7.1.14]	mhpC		K05714	-	09181 Metabolism	00360 Phenylalanine metabolism	100	100	0.016983	Ghost/BLAST/Kofam
	C-III	D-proline reductase (dithiol) PrdA [EC:1.21.4.1]	prdA		K10793	-	09181 Metabolism	00330 Arginine and proline metabolism	100	100	0.014985	Ghost/BLAST/Kofam
	C-III	Molybdopterin synthase sulfurtransferase [EC:2.8.1.11]	ynjE		K21028	-	09182 Genetic information processing	04122 Sulfur relay system	100	100	0.024975	Ghost/BLAST/Kofam
	C-III	Helix-turn-helix transcriptional regulator	-		N/A	WP_042274309.1	09182 Genetic information processing	03000 Transcription factors	100	100	0.00999001	Ghost/Blast/Kofam/BLASTP
	C-III	Sigma-54 dependent transcriptional regulator, gfr operon transcriptional activator	gfrR	ERR2215981_03363	K19505	-	09182 Genetic information processing	03000 Transcription factors	100	100	0.015984	Ghost/BLAST/Kofam
	C-III	Fructoselysine/glucoselysine PTS system EIIB component [EC:2.7.1.-]	gfrB	ERR2215981_03364	K19507	-	09183 Signalling and cellular processes	02000 Transporters	100	100	0.017982	Ghost/BLAST/Kofam
	C-III	Mannose PTS system EIIA component [EC:2.7.1.191]	manXa	ERR2215981_03365	K02793	-	09183 Signalling and cellular processes	02000 Transporters	100	100	0.017982	Ghost/BLAST/Kofam
	C-III	Fructoselysine/glucoselysine PTS system EIIC component	gfrC	ERR2215981_03366	K19508	-	09183 Signalling and cellular processes	02000 Transporters	100	100	0.020979	Ghost/BLAST/Kofam
	C-III	Fructoselysine/glucoselysine PTS system EIID component	gfrD	ERR2215981_03367	K19509	-	09183 Signalling and cellular processes	02000 Transporters	100	100	0.014985	Ghost/BLAST/Kofam
	C-III	SIS domain-containing protein	-	ERR2215981_03368	N/A	WP_107634945.1	09183 Signalling and cellular processes	02060 Phosphotransferase system (PTS)	100	100	0.01998	Ghost/Blast/Kofam/BLASTP
	C-III	TVP38/TMEM64 family protein	ydjX		N/A	SHG85396.1	09182 Genetic information processing	03000 Transcription factors	100	100	0.013986	Ghost/Blast/Kofam/BLASTP
	C-III	MFS transporter, DHA2 family, multidrug resistance protein	lmrS		K18934	-	09183 Signalling and cellular processes	02000 Transporters	100	100	0.015984	Ghost/BLAST/Kofam
	C-III	Cell wall binding repeat 2 family protein	-		N/A	WP_021384035.1	09183 Signalling and cellular processes	04514 Cell adhesion molecules (CAMs)	100	100	0.014985	Ghost/Blast/Kofam/BLASTP
	C-III	Helix-turn-helix transcriptional regulator	-	ERR2215981_03972	N/A	WP_050754631.1	09182 Genetic information processing	03000 Transcription factors	100	100	0.021978	Ghost/Blast/Kofam/BLASTP
	C-III	XRE family transcriptional regulator	-	ERR2215981_03973	N/A	WP_077710961.1	09182 Genetic information processing	03000 Transcription factors	100	100	0.021978	Ghost/Blast/Kofam/BLASTP
	C-III	4-hydroxybutyrate dehydrogenase [EC:1.1.1.61]	4hbD	ERR2215981_03988	K18120	-	09181 Metabolism	00650 Butanoate metabolism	100	100	0.017982	Ghost/BLAST/Kofam
	C-III	Helix-turn-helix domain-containing protein	-	ERR2215981_03989	N/A	WP_167639591.1	09182 Genetic information processing	03000 Transcription factors	100	100	0.015984	Ghost/Blast/Kofam/BLASTP

## Sheet: 1i
	Table S15 Comparative ANI analysis of medically important clostridia
	Species	NCBI Taxid ID	N genomes	Reference type strain			ANI
				ID	Accession		<90%	90% - 96%	>96%
	Clostridioides difficile	1496	260	ATCC 9689	SRR1801764		0.008	0.058	0.934
	Clostridium perfringens	1502	358	ATCC 13124	CP000246.1		0	0.006	0.994
	Clostridium tetani	1513	32	E88	AE015927.1		0	0	1
	Clostridium botulinum	1491	783	DFPST0029	CP028842.1		0.309	0.031	0.66
	Clostridium sporogenes	1509	100	DSM 795	CP011663.1		0.08	0.22	0.7
	Paeniclostridium sordellii1	1505	46	AM370	CP014150.1		0	0	1
	1Previously Clostridium sordellii

## Sheet: 1j
	Table S16 ANI analysis and divergence dates for other closely related taxa
	Species	Accession	ANI (%)	Divergence date [ref]
	Escherichia coli	HG738867.1	82.24	120 Ma [1]
	Salmonella enterica	CP053413.1
	Campylobacter coli	CP019977.1	86.81	10 Ma [2]
	Campylobacter jejuni	CP017863.1
	Burkholderia pseudomallei1	NZ_CP041220.1	91.8	47 Ma [3]
	Burkholderia pseudomallei1	NZ_CP041221.1
	Burkholderia thailandensis1	WOWZ01000001.1	93.57
	Burkholderia thailandensis1	WOWZ01000002.1
	1Burkholderia species have two chromosomes
	Ochman H, et al. Proc Natl Acad Sci U S A 96, 12638-12643 (1999)
	Sheppard SK and Maiden MC. Cold Spring Harb Perspect Biol 7, a018119 (2015)
	Yu Y, et al. BMC Microbiol 6, 46 (2006)

[truncated: 6 more sheets: 1k, 1l, 1m, 1n, 1o, 1p]
